# Supplementary material for: DNA Methylation Regulates CDK5R1 and NRBP1 to Exert Effects on Alcohol Dependence: Insights From Mendelian Randomization
Source: Addict Biol. 2026 Apr 23;31(5):e70162. doi: 10.1111/adb.70162 (PMC13105825; doi:10.1111/adb.70162)
Supplement: Supplementary file 1 — Table S1: Details of the GWAS used in the study. Table S2: The druggable gene. Table S3: Instrumental variables for druggable genes. Table S4: The result of MR analysis and sensitivity analysis for alcohol dependence. Table S5: The results of colocalization analysis of alcohol dependence. Table S6: The result of sensitivity analysis for alcohol dependence. Table S7: The Steiger result of CDK5R1. Table S8: The Steiger result of CAMKK2. Table S9: The Steiger result of NRBP1. Table S10: Replication analysis of CDK5R1 and alcohol dependence in GTEx (V10) database. Table S11: Replication analysis of CAMKK2 and alcohol dependence in GTEx (V10) database. Table S12: Replication analysis of NRBP1 and alcohol dependence in GTEx (V10) database. Table S13: SNPS associated with the MR Effect of DNA methylation sites cg05102552 and alcohol dependence. Table S14: The DNA methylation site cg05102552 and the MR results of alcohol dependence. Table S15: The DNA methylation site cg05102552 and the MR results of NRBP1. TableS16: SNPS associated with the MR Effect of DNA methylation sites cg07437263 and alcohol dependence TableS17: The DNA methylation site cg07437263 and the MR results of alcohol dependence. TableS18: The DNA methylation site cg07437263 and the MR results of CDK5R1. TableS19: The enrichment results of SNP related to CAMKK2 in Finland. TableS20: The enrichment results of SNP related to CAMKK2 in Finland. TableS21: The enrichment results of NRBP1‐related SNPs in Finland. TableS22: The enrichment results of SNPs related to the DNA methylation site cg07437263 in Finland. [file ADB-31-e70162-s001.xlsx]

## Sheet: Catalog
Catalog
Table S1	Details of the GWAS used in the study
Table S2	The druggable gene
Table S3	Instrumental variables for druggable genes
Table S4	The result of MR analysis and sensitivity analysis for alcohol dependence
Table S5	The results of colocalization analysis of alcohol dependence
Table S6	The result of sensitivity analysis for alcohol dependence
Table S7	The Steiger result of CDK5R1
Table S8	The Steiger result of CAMKK2
Table S9	The Steiger result of NRBP1
Table S10	Replication analysis of CDK5R1 and alcohol dependence in GTEx ( V10 ) database
Table S11	Replication analysis of CAMKK2 and alcohol dependence in GTEx ( V10 ) database
Table S12	Replication analysis of NRBP1 and alcohol dependence in GTEx ( V10 ) database
Table S13	SNPS associated with the MR Effect of DNA methylation sites cg05102552 and alcohol dependence
Table S14	The DNA methylation site cg05102552 and the MR results of alcohol dependence
Table S15	The DNA methylation site cg05102552 and the MR results of NRBP1
TableS16	SNPS associated with the MR Effect of DNA methylation sites cg07437263 and alcohol dependence
TableS17	The DNA methylation site cg07437263 and the MR results of alcohol dependence
TableS18	The DNA methylation site cg07437263 and the MR results of CDK5R1
TableS19	The enrichment results of SNP related to CAMKK2 in Finland
TableS20	The enrichment results of SNP related to CAMKK2 in Finland
TableS21	The enrichment results of NRBP1-related SNPs in Finland
TableS22	The enrichment results of SNPs related to the DNA methylation site cg07437263 in Finland

## Sheet: Table S1
Table S1: Details of the GWAS used in the study
Dataset	Consortium/Study	Sample size	Website link
exposure
eQTL for druggable genes	eQTLGen Consortium	31,684 participants	https://www.eqtlgen.org/cis-eqtls.html
	GTEx（V10）	838 participants	https://gtexportal.org/
outcome
ALCOHOL_DEPENDENCE	the FinnGen consortium	436488 participants	https://www.finngen.fi/en

## Sheet: Table S2
Table S2: The druggable gene
Ensembl_gene_id	Gene_name	Description
ENSG00000000938	FGR	feline Gardner-Rasheed sarcoma viral oncogene homolog [Source:HGNC Symbol;Acc:3697]
ENSG00000001626	CFTR	cystic fibrosis transmembrane conductance regulator (ATP-binding cassette sub-family C, member 7) [Source:HGNC Symbol;Acc:1884]
ENSG00000001630	CYP51A1	cytochrome P450, family 51, subfamily A, polypeptide 1 [Source:HGNC Symbol;Acc:2649]
ENSG00000002549	LAP3	leucine aminopeptidase 3 [Source:HGNC Symbol;Acc:18449]
ENSG00000004468	CD38	CD38 molecule [Source:HGNC Symbol;Acc:1667]
ENSG00000004478	FKBP4	FK506 binding protein 4, 59kDa [Source:HGNC Symbol;Acc:3720]
ENSG00000004660	CAMKK1	calcium/calmodulin-dependent protein kinase kinase 1, alpha [Source:HGNC Symbol;Acc:1469]
ENSG00000004700	RECQL	RecQ protein-like (DNA helicase Q1-like) [Source:HGNC Symbol;Acc:9948]
ENSG00000004809	SLC22A16	solute carrier family 22 (organic cation/carnitine transporter), member 16 [Source:HGNC Symbol;Acc:20302]
ENSG00000004846	ABCB5	ATP-binding cassette, sub-family B (MDR/TAP), member 5 [Source:HGNC Symbol;Acc:46]
ENSG00000004948	CALCR	calcitonin receptor [Source:HGNC Symbol;Acc:1440]
ENSG00000005381	MPO	myeloperoxidase [Source:HGNC Symbol;Acc:7218]
ENSG00000005421	PON1	paraoxonase 1 [Source:HGNC Symbol;Acc:9204]
ENSG00000005471	ABCB4	ATP-binding cassette, sub-family B (MDR/TAP), member 4 [Source:HGNC Symbol;Acc:45]
ENSG00000005844	ITGAL	integrin, alpha L (antigen CD11A (p180), lymphocyte function-associated antigen 1; alpha polypeptide) [Source:HGNC Symbol;Acc:6148]
ENSG00000005961	ITGA2B	integrin, alpha 2b (platelet glycoprotein IIb of IIb/IIIa complex, antigen CD41) [Source:HGNC Symbol;Acc:6138]
ENSG00000006071	ABCC8	ATP-binding cassette, sub-family C (CFTR/MRP), member 8 [Source:HGNC Symbol;Acc:59]
ENSG00000006283	CACNA1G	calcium channel, voltage-dependent, T type, alpha 1G subunit [Source:HGNC Symbol;Acc:1394]
ENSG00000006327	TNFRSF12A	tumor necrosis factor receptor superfamily, member 12A [Source:HGNC Symbol;Acc:18152]
ENSG00000006432	MAP3K9	mitogen-activated protein kinase kinase kinase 9 [Source:HGNC Symbol;Acc:6861]
ENSG00000006638	TBXA2R	thromboxane A2 receptor [Source:HGNC Symbol;Acc:11608]
ENSG00000007047	MARK4	MAP/microtubule affinity-regulating kinase 4 [Source:HGNC Symbol;Acc:13538]
ENSG00000007171	NOS2	nitric oxide synthase 2, inducible [Source:HGNC Symbol;Acc:7873]
ENSG00000007216	SLC13A2	solute carrier family 13 (sodium-dependent dicarboxylate transporter), member 2 [Source:HGNC Symbol;Acc:10917]
ENSG00000007264	MATK	megakaryocyte-associated tyrosine kinase [Source:HGNC Symbol;Acc:6906]
ENSG00000007312	CD79B	CD79b molecule, immunoglobulin-associated beta [Source:HGNC Symbol;Acc:1699]
ENSG00000007314	SCN4A	sodium channel, voltage-gated, type IV, alpha subunit [Source:HGNC Symbol;Acc:10591]
ENSG00000007402	CACNA2D2	calcium channel, voltage-dependent, alpha 2/delta subunit 2 [Source:HGNC Symbol;Acc:1400]
ENSG00000007908	SELE	selectin E [Source:HGNC Symbol;Acc:10718]
ENSG00000007933	FMO3	flavin containing monooxygenase 3 [Source:HGNC Symbol;Acc:3771]
ENSG00000008018	PSMB1	proteasome (prosome, macropain) subunit, beta type, 1 [Source:HGNC Symbol;Acc:9537]
ENSG00000008086	CDKL5	cyclin-dependent kinase-like 5 [Source:HGNC Symbol;Acc:11411]
ENSG00000008394	MGST1	microsomal glutathione S-transferase 1 [Source:HGNC Symbol;Acc:7061]
ENSG00000010310	GIPR	gastric inhibitory polypeptide receptor [Source:HGNC Symbol;Acc:4271]
ENSG00000010322	NISCH	nischarin [Source:HGNC Symbol;Acc:18006]
ENSG00000010610	CD4	CD4 molecule [Source:HGNC Symbol;Acc:1678]
ENSG00000010671	BTK	Bruton agammaglobulinemia tyrosine kinase [Source:HGNC Symbol;Acc:1133]
ENSG00000010810	FYN	FYN oncogene related to SRC, FGR, YES [Source:HGNC Symbol;Acc:4037]
ENSG00000010932	FMO1	flavin containing monooxygenase 1 [Source:HGNC Symbol;Acc:3769]
ENSG00000011566	MAP4K3	mitogen-activated protein kinase kinase kinase kinase 3 [Source:HGNC Symbol;Acc:6865]
ENSG00000011677	GABRA3	gamma-aminobutyric acid (GABA) A receptor, alpha 3 [Source:HGNC Symbol;Acc:4077]
ENSG00000012124	CD22	CD22 molecule [Source:HGNC Symbol;Acc:1643]
ENSG00000012504	NR1H4	nuclear receptor subfamily 1, group H, member 4 [Source:HGNC Symbol;Acc:7967]
ENSG00000012779	ALOX5	arachidonate 5-lipoxygenase [Source:HGNC Symbol;Acc:435]
ENSG00000012983	MAP4K5	mitogen-activated protein kinase kinase kinase kinase 5 [Source:HGNC Symbol;Acc:6867]
ENSG00000013441	CLK1	CDC-like kinase 1 [Source:HGNC Symbol;Acc:2068]
ENSG00000013725	CD6	CD6 molecule [Source:HGNC Symbol;Acc:1691]
ENSG00000015413	DPEP1	dipeptidase 1 (renal) [Source:HGNC Symbol;Acc:3002]
ENSG00000015520	NPC1L1	NPC1-like 1 [Source:HGNC Symbol;Acc:7898]
ENSG00000016490	CLCA1	chloride channel accessory 1 [Source:HGNC Symbol;Acc:2015]
ENSG00000016602	CLCA4	chloride channel accessory 4 [Source:HGNC Symbol;Acc:2018]
ENSG00000017427	IGF1	insulin-like growth factor 1 (somatomedin C) [Source:HGNC Symbol;Acc:5464]
ENSG00000018625	ATP1A2	ATPase, Na+/K+ transporting, alpha 2 polypeptide [Source:HGNC Symbol;Acc:800]
ENSG00000019186	CYP24A1	cytochrome P450, family 24, subfamily A, polypeptide 1 [Source:HGNC Symbol;Acc:2602]
ENSG00000019582	CD74	CD74 molecule, major histocompatibility complex, class II invariant chain [Source:HGNC Symbol;Acc:1697]
ENSG00000019991	HGF	hepatocyte growth factor (hepapoietin A; scatter factor) [Source:HGNC Symbol;Acc:4893]
ENSG00000021461	CYP3A43	cytochrome P450, family 3, subfamily A, polypeptide 43 [Source:HGNC Symbol;Acc:17450]
ENSG00000021826	CPS1	carbamoyl-phosphate synthase 1, mitochondrial [Source:HGNC Symbol;Acc:2323]
ENSG00000022355	GABRA1	gamma-aminobutyric acid (GABA) A receptor, alpha 1 [Source:HGNC Symbol;Acc:4075]
ENSG00000023445	BIRC3	baculoviral IAP repeat containing 3 [Source:HGNC Symbol;Acc:591]
ENSG00000023839	ABCC2	ATP-binding cassette, sub-family C (CFTR/MRP), member 2 [Source:HGNC Symbol;Acc:53]
ENSG00000026025	VIM	vimentin [Source:HGNC Symbol;Acc:12692]
ENSG00000026508	CD44	CD44 molecule (Indian blood group) [Source:HGNC Symbol;Acc:1681]
ENSG00000026751	SLAMF7	SLAM family member 7 [Source:HGNC Symbol;Acc:21394]
ENSG00000027075	PRKCH	protein kinase C, eta [Source:HGNC Symbol;Acc:9403]
ENSG00000027697	IFNGR1	interferon gamma receptor 1 [Source:HGNC Symbol;Acc:5439]
ENSG00000028116	VRK2	vaccinia related kinase 2 [Source:HGNC Symbol;Acc:12719]
ENSG00000030304	MUSK	muscle, skeletal, receptor tyrosine kinase [Source:HGNC Symbol;Acc:7525]
ENSG00000034152	MAP2K3	mitogen-activated protein kinase kinase 3 [Source:HGNC Symbol;Acc:6843]
ENSG00000035664	DAPK2	death-associated protein kinase 2 [Source:HGNC Symbol;Acc:2675]
ENSG00000036530	CYP46A1	cytochrome P450, family 46, subfamily A, polypeptide 1 [Source:HGNC Symbol;Acc:2641]
ENSG00000036828	CASR	calcium-sensing receptor [Source:HGNC Symbol;Acc:1514]
ENSG00000037280	FLT4	fms-related tyrosine kinase 4 [Source:HGNC Symbol;Acc:3767]
ENSG00000041982	TNC	tenascin C [Source:HGNC Symbol;Acc:5318]
ENSG00000042088	TDP1	tyrosyl-DNA phosphodiesterase 1 [Source:HGNC Symbol;Acc:18884]
ENSG00000043591	ADRB1	adrenoceptor beta 1 [Source:HGNC Symbol;Acc:285]
ENSG00000044524	EPHA3	EPH receptor A3 [Source:HGNC Symbol;Acc:3387]
ENSG00000047936	ROS1	c-ros oncogene 1 , receptor tyrosine kinase [Source:HGNC Symbol;Acc:10261]
ENSG00000048052	HDAC9	histone deacetylase 9 [Source:HGNC Symbol;Acc:14065]
ENSG00000049249	TNFRSF9	tumor necrosis factor receptor superfamily, member 9 [Source:HGNC Symbol;Acc:11924]
ENSG00000049319	SRD5A2	steroid-5-alpha-reductase, alpha polypeptide 2 (3-oxo-5 alpha-steroid delta 4-dehydrogenase alpha 2) [Source:HGNC Symbol;Acc:11285]
ENSG00000050555	LAMC3	laminin, gamma 3 [Source:HGNC Symbol;Acc:6494]
ENSG00000050628	PTGER3	prostaglandin E receptor 3 (subtype EP3) [Source:HGNC Symbol;Acc:9595]
ENSG00000050748	MAPK9	mitogen-activated protein kinase 9 [Source:HGNC Symbol;Acc:6886]
ENSG00000051382	PIK3CB	phosphatidylinositol-4,5-bisphosphate 3-kinase, catalytic subunit beta [Source:HGNC Symbol;Acc:8976]
ENSG00000053747	LAMA3	laminin, alpha 3 [Source:HGNC Symbol;Acc:6483]
ENSG00000053918	KCNQ1	potassium voltage-gated channel, KQT-like subfamily, member 1 [Source:HGNC Symbol;Acc:6294]
ENSG00000055118	KCNH2	potassium voltage-gated channel, subfamily H (eag-related), member 2 [Source:HGNC Symbol;Acc:6251]
ENSG00000057593	F7	coagulation factor VII (serum prothrombin conversion accelerator) [Source:HGNC Symbol;Acc:3544]
ENSG00000058085	LAMC2	laminin, gamma 2 [Source:HGNC Symbol;Acc:6493]
ENSG00000058404	CAMK2B	calcium/calmodulin-dependent protein kinase II beta [Source:HGNC Symbol;Acc:1461]
ENSG00000058729	RIOK2	RIO kinase 2 [Source:HGNC Symbol;Acc:18999]
ENSG00000059377	TBXAS1	thromboxane A synthase 1 (platelet) [Source:HGNC Symbol;Acc:11609]
ENSG00000061273	HDAC7	histone deacetylase 7 [Source:HGNC Symbol;Acc:14067]
ENSG00000061918	GUCY1B3	guanylate cyclase 1, soluble, beta 3 [Source:HGNC Symbol;Acc:4687]
ENSG00000061938	TNK2	tyrosine kinase, non-receptor, 2 [Source:HGNC Symbol;Acc:19297]
ENSG00000062038	CDH3	cadherin 3, type 1, P-cadherin (placental) [Source:HGNC Symbol;Acc:1762]
ENSG00000062524	LTK	leukocyte receptor tyrosine kinase [Source:HGNC Symbol;Acc:6721]
ENSG00000062822	POLD1	polymerase (DNA directed), delta 1, catalytic subunit [Source:HGNC Symbol;Acc:9175]
ENSG00000063854	HAGH	hydroxyacylglutathione hydrolase [Source:HGNC Symbol;Acc:4805]
ENSG00000064012	CASP8	caspase 8, apoptosis-related cysteine peptidase [Source:HGNC Symbol;Acc:1509]
ENSG00000064300	NGFR	nerve growth factor receptor [Source:HGNC Symbol;Acc:7809]
ENSG00000064393	HIPK2	homeodomain interacting protein kinase 2 [Source:HGNC Symbol;Acc:14402]
ENSG00000064547	LPAR2	lysophosphatidic acid receptor 2 [Source:HGNC Symbol;Acc:3168]
ENSG00000064989	CALCRL	calcitonin receptor-like [Source:HGNC Symbol;Acc:16709]
ENSG00000065243	PKN2	protein kinase N2 [Source:HGNC Symbol;Acc:9406]
ENSG00000065325	GLP2R	glucagon-like peptide 2 receptor [Source:HGNC Symbol;Acc:4325]
ENSG00000065361	ERBB3	v-erb-b2 avian erythroblastic leukemia viral oncogene homolog 3 [Source:HGNC Symbol;Acc:3431]
ENSG00000065534	MYLK	myosin light chain kinase [Source:HGNC Symbol;Acc:7590]
ENSG00000065559	MAP2K4	mitogen-activated protein kinase kinase 4 [Source:HGNC Symbol;Acc:6844]
ENSG00000065613	SLK	STE20-like kinase [Source:HGNC Symbol;Acc:11088]
ENSG00000065621	GSTO2	glutathione S-transferase omega 2 [Source:HGNC Symbol;Acc:23064]
ENSG00000065675	PRKCQ	protein kinase C, theta [Source:HGNC Symbol;Acc:9410]
ENSG00000065883	CDK13	cyclin-dependent kinase 13 [Source:HGNC Symbol;Acc:1733]
ENSG00000065989	PDE4A	phosphodiesterase 4A, cAMP-specific [Source:HGNC Symbol;Acc:8780]
ENSG00000066056	TIE1	tyrosine kinase with immunoglobulin-like and EGF-like domains 1 [Source:HGNC Symbol;Acc:11809]
ENSG00000066230	SLC9A3	solute carrier family 9, subfamily A (NHE3, cation proton antiporter 3), member 3 [Source:HGNC Symbol;Acc:11073]
ENSG00000066405	CLDN18	claudin 18 [Source:HGNC Symbol;Acc:2039]
ENSG00000066468	FGFR2	fibroblast growth factor receptor 2 [Source:HGNC Symbol;Acc:3689]
ENSG00000067182	TNFRSF1A	tumor necrosis factor receptor superfamily, member 1A [Source:HGNC Symbol;Acc:11916]
ENSG00000067225	PKM	pyruvate kinase, muscle [Source:HGNC Symbol;Acc:9021]
ENSG00000067606	PRKCZ	protein kinase C, zeta [Source:HGNC Symbol;Acc:9412]
ENSG00000067900	ROCK1	Rho-associated, coiled-coil containing protein kinase 1 [Source:HGNC Symbol;Acc:10251]
ENSG00000068024	HDAC4	histone deacetylase 4 [Source:HGNC Symbol;Acc:14063]
ENSG00000068078	FGFR3	fibroblast growth factor receptor 3 [Source:HGNC Symbol;Acc:3690]
ENSG00000069431	ABCC9	ATP-binding cassette, sub-family C (CFTR/MRP), member 9 [Source:HGNC Symbol;Acc:60]
ENSG00000069535	MAOB	monoamine oxidase B [Source:HGNC Symbol;Acc:6834]
ENSG00000069696	DRD4	dopamine receptor D4 [Source:HGNC Symbol;Acc:3025]
ENSG00000069764	PLA2G10	phospholipase A2, group X [Source:HGNC Symbol;Acc:9029]
ENSG00000070019	GUCY2C	guanylate cyclase 2C (heat stable enterotoxin receptor) [Source:HGNC Symbol;Acc:4688]
ENSG00000070748	CHAT	choline O-acetyltransferase [Source:HGNC Symbol;Acc:1912]
ENSG00000070808	CAMK2A	calcium/calmodulin-dependent protein kinase II alpha [Source:HGNC Symbol;Acc:1460]
ENSG00000070886	EPHA8	EPH receptor A8 [Source:HGNC Symbol;Acc:3391]
ENSG00000070915	SLC12A3	solute carrier family 12 (sodium/chloride transporter), member 3 [Source:HGNC Symbol;Acc:10912]
ENSG00000071054	MAP4K4	mitogen-activated protein kinase kinase kinase kinase 4 [Source:HGNC Symbol;Acc:6866]
ENSG00000071242	RPS6KA2	ribosomal protein S6 kinase, 90kDa, polypeptide 2 [Source:HGNC Symbol;Acc:10431]
ENSG00000072062	PRKACA	protein kinase, cAMP-dependent, catalytic, alpha [Source:HGNC Symbol;Acc:9380]
ENSG00000072133	RPS6KA6	ribosomal protein S6 kinase, 90kDa, polypeptide 6 [Source:HGNC Symbol;Acc:10435]
ENSG00000072210	ALDH3A2	aldehyde dehydrogenase 3 family, member A2 [Source:HGNC Symbol;Acc:403]
ENSG00000072274	TFRC	transferrin receptor [Source:HGNC Symbol;Acc:11763]
ENSG00000072506	HSD17B10	hydroxysteroid (17-beta) dehydrogenase 10 [Source:HGNC Symbol;Acc:4800]
ENSG00000072518	MARK2	MAP/microtubule affinity-regulating kinase 2 [Source:HGNC Symbol;Acc:3332]
ENSG00000072694	FCGR2B	Fc fragment of IgG, low affinity IIb, receptor (CD32) [Source:HGNC Symbol;Acc:3618]
ENSG00000072786	STK10	serine/threonine kinase 10 [Source:HGNC Symbol;Acc:11388]
ENSG00000073417	PDE8A	phosphodiesterase 8A [Source:HGNC Symbol;Acc:8793]
ENSG00000073734	ABCB11	ATP-binding cassette, sub-family B (MDR/TAP), member 11 [Source:HGNC Symbol;Acc:42]
ENSG00000073737	DHRS9	dehydrogenase/reductase (SDR family) member 9 [Source:HGNC Symbol;Acc:16888]
ENSG00000073756	PTGS2	prostaglandin-endoperoxide synthase 2 (prostaglandin G/H synthase and cyclooxygenase) [Source:HGNC Symbol;Acc:9605]
ENSG00000073803	MAP3K13	mitogen-activated protein kinase kinase kinase 13 [Source:HGNC Symbol;Acc:6852]
ENSG00000074319	TSG101	tumor susceptibility 101 [Source:HGNC Symbol;Acc:15971]
ENSG00000074410	CA12	carbonic anhydrase XII [Source:HGNC Symbol;Acc:1371]
ENSG00000074590	NUAK1	NUAK family, SNF1-like kinase, 1 [Source:HGNC Symbol;Acc:14311]
ENSG00000074803	SLC12A1	solute carrier family 12 (sodium/potassium/chloride transporter), member 1 [Source:HGNC Symbol;Acc:10910]
ENSG00000074966	TXK	TXK tyrosine kinase [Source:HGNC Symbol;Acc:12434]
ENSG00000075043	KCNQ2	potassium voltage-gated channel, KQT-like subfamily, member 2 [Source:HGNC Symbol;Acc:6296]
ENSG00000075073	TACR2	tachykinin receptor 2 [Source:HGNC Symbol;Acc:11527]
ENSG00000075388	FGF4	fibroblast growth factor 4 [Source:HGNC Symbol;Acc:3682]
ENSG00000075413	MARK3	MAP/microtubule affinity-regulating kinase 3 [Source:HGNC Symbol;Acc:6897]
ENSG00000075651	PLD1	phospholipase D1, phosphatidylcholine-specific [Source:HGNC Symbol;Acc:9067]
ENSG00000076258	FMO4	flavin containing monooxygenase 4 [Source:HGNC Symbol;Acc:3772]
ENSG00000076662	ICAM3	intercellular adhesion molecule 3 [Source:HGNC Symbol;Acc:5346]
ENSG00000076706	MCAM	melanoma cell adhesion molecule [Source:HGNC Symbol;Acc:6934]
ENSG00000076984	MAP2K7	mitogen-activated protein kinase kinase 7 [Source:HGNC Symbol;Acc:6847]
ENSG00000077092	RARB	retinoic acid receptor, beta [Source:HGNC Symbol;Acc:9865]
ENSG00000077097	TOP2B	topoisomerase (DNA) II beta 180kDa [Source:HGNC Symbol;Acc:11990]
ENSG00000077238	IL4R	interleukin 4 receptor [Source:HGNC Symbol;Acc:6015]
ENSG00000077264	PAK3	p21 protein (Cdc42/Rac)-activated kinase 3 [Source:HGNC Symbol;Acc:8592]
ENSG00000077498	TYR	tyrosinase [Source:HGNC Symbol;Acc:12442]
ENSG00000077782	FGFR1	fibroblast growth factor receptor 1 [Source:HGNC Symbol;Acc:3688]
ENSG00000078098	FAP	fibroblast activation protein, alpha [Source:HGNC Symbol;Acc:3590]
ENSG00000079277	MKNK1	MAP kinase interacting serine/threonine kinase 1 [Source:HGNC Symbol;Acc:7110]
ENSG00000079459	FDFT1	farnesyl-diphosphate farnesyltransferase 1 [Source:HGNC Symbol;Acc:3629]
ENSG00000079999	KEAP1	kelch-like ECH-associated protein 1 [Source:HGNC Symbol;Acc:23177]
ENSG00000080224	EPHA6	EPH receptor A6 [Source:HGNC Symbol;Acc:19296]
ENSG00000080293	SCTR	secretin receptor [Source:HGNC Symbol;Acc:10608]
ENSG00000080644	CHRNA3	cholinergic receptor, nicotinic, alpha 3 (neuronal) [Source:HGNC Symbol;Acc:1957]
ENSG00000080815	PSEN1	presenilin 1 [Source:HGNC Symbol;Acc:9508]
ENSG00000080824	HSP90AA1	heat shock protein 90kDa alpha (cytosolic), class A member 1 [Source:HGNC Symbol;Acc:5253]
ENSG00000081051	AFP	alpha-fetoprotein [Source:HGNC Symbol;Acc:317]
ENSG00000081237	PTPRC	protein tyrosine phosphatase, receptor type, C [Source:HGNC Symbol;Acc:9666]
ENSG00000081248	CACNA1S	calcium channel, voltage-dependent, L type, alpha 1S subunit [Source:HGNC Symbol;Acc:1397]
ENSG00000081320	STK17B	serine/threonine kinase 17b [Source:HGNC Symbol;Acc:11396]
ENSG00000081800	SLC13A1	solute carrier family 13 (sodium/sulfate symporter), member 1 [Source:HGNC Symbol;Acc:10916]
ENSG00000082175	PGR	progesterone receptor [Source:HGNC Symbol;Acc:8910]
ENSG00000082482	KCNK2	potassium channel, subfamily K, member 2 [Source:HGNC Symbol;Acc:6277]
ENSG00000082556	OPRK1	opioid receptor, kappa 1 [Source:HGNC Symbol;Acc:8154]
ENSG00000082701	GSK3B	glycogen synthase kinase 3 beta [Source:HGNC Symbol;Acc:4617]
ENSG00000082781	ITGB5	integrin, beta 5 [Source:HGNC Symbol;Acc:6160]
ENSG00000083290	ULK2	unc-51 like autophagy activating kinase 2 [Source:HGNC Symbol;Acc:13480]
ENSG00000083457	ITGAE	integrin, alpha E (antigen CD103, human mucosal lymphocyte antigen 1; alpha polypeptide) [Source:HGNC Symbol;Acc:6147]
ENSG00000084207	GSTP1	glutathione S-transferase pi 1 [Source:HGNC Symbol;Acc:4638]
ENSG00000084453	SLCO1A2	solute carrier organic anion transporter family, member 1A2 [Source:HGNC Symbol;Acc:10956]
ENSG00000084674	APOB	apolipoprotein B [Source:HGNC Symbol;Acc:603]
ENSG00000085511	MAP3K4	mitogen-activated protein kinase kinase kinase 4 [Source:HGNC Symbol;Acc:6856]
ENSG00000085563	ABCB1	ATP-binding cassette, sub-family B (MDR/TAP), member 1 [Source:HGNC Symbol;Acc:40]
ENSG00000085662	AKR1B1	aldo-keto reductase family 1, member B1 (aldose reductase) [Source:HGNC Symbol;Acc:381]
ENSG00000085871	MGST2	microsomal glutathione S-transferase 2 [Source:HGNC Symbol;Acc:7063]
ENSG00000086205	FOLH1	folate hydrolase (prostate-specific membrane antigen) 1 [Source:HGNC Symbol;Acc:3788]
ENSG00000086548	CEACAM6	carcinoembryonic antigen-related cell adhesion molecule 6 (non-specific cross reacting antigen) [Source:HGNC Symbol;Acc:1818]
ENSG00000087076	HSD17B14	hydroxysteroid (17-beta) dehydrogenase 14 [Source:HGNC Symbol;Acc:23238]
ENSG00000087085	ACHE	acetylcholinesterase (Yt blood group) [Source:HGNC Symbol;Acc:108]
ENSG00000087237	CETP	cholesteryl ester transfer protein, plasma [Source:HGNC Symbol;Acc:1869]
ENSG00000087245	MMP2	matrix metallopeptidase 2 (gelatinase A, 72kDa gelatinase, 72kDa type IV collagenase) [Source:HGNC Symbol;Acc:7166]
ENSG00000087494	PTHLH	parathyroid hormone-like hormone [Source:HGNC Symbol;Acc:9607]
ENSG00000087586	AURKA	aurora kinase A [Source:HGNC Symbol;Acc:11393]
ENSG00000088002	SULT2B1	sulfotransferase family, cytosolic, 2B, member 1 [Source:HGNC Symbol;Acc:11459]
ENSG00000088386	SLC15A1	solute carrier family 15 (oligopeptide transporter), member 1 [Source:HGNC Symbol;Acc:10920]
ENSG00000088832	FKBP1A	FK506 binding protein 1A, 12kDa [Source:HGNC Symbol;Acc:3711]
ENSG00000089250	NOS1	nitric oxide synthase 1 (neuronal) [Source:HGNC Symbol;Acc:7872]
ENSG00000089597	GANAB	glucosidase, alpha; neutral AB [Source:HGNC Symbol;Acc:4138]
ENSG00000090020	SLC9A1	solute carrier family 9, subfamily A (NHE1, cation proton antiporter 1), member 1 [Source:HGNC Symbol;Acc:11071]
ENSG00000090339	ICAM1	intercellular adhesion molecule 1 [Source:HGNC Symbol;Acc:5344]
ENSG00000090376	IRAK3	interleukin-1 receptor-associated kinase 3 [Source:HGNC Symbol;Acc:17020]
ENSG00000090402	SI	sucrase-isomaltase (alpha-glucosidase) [Source:HGNC Symbol;Acc:10856]
ENSG00000090534	THPO	thrombopoietin [Source:HGNC Symbol;Acc:11795]
ENSG00000091128	LAMB4	laminin, beta 4 [Source:HGNC Symbol;Acc:6491]
ENSG00000091136	LAMB1	laminin, beta 1 [Source:HGNC Symbol;Acc:6486]
ENSG00000091181	IL5RA	interleukin 5 receptor, alpha [Source:HGNC Symbol;Acc:6017]
ENSG00000091262	ABCC6	ATP-binding cassette, sub-family C (CFTR/MRP), member 6 [Source:HGNC Symbol;Acc:57]
ENSG00000091436		Mitogen-activated protein kinase kinase kinase MLT [Source:UniProtKB/Swiss-Prot;Acc:Q9NYL2]
ENSG00000091831	ESR1	estrogen receptor 1 [Source:HGNC Symbol;Acc:3467]
ENSG00000091879	ANGPT2	angiopoietin 2 [Source:HGNC Symbol;Acc:485]
ENSG00000091972	CD200	CD200 molecule [Source:HGNC Symbol;Acc:7203]
ENSG00000092009	CMA1	chymase 1, mast cell [Source:HGNC Symbol;Acc:2097]
ENSG00000092054	MYH7	myosin, heavy chain 7, cardiac muscle, beta [Source:HGNC Symbol;Acc:7577]
ENSG00000092068	SLC7A8	solute carrier family 7 (amino acid transporter light chain, L system), member 8 [Source:HGNC Symbol;Acc:11066]
ENSG00000092096	SLC22A17	solute carrier family 22, member 17 [Source:HGNC Symbol;Acc:23095]
ENSG00000092445	TYRO3	TYRO3 protein tyrosine kinase [Source:HGNC Symbol;Acc:12446]
ENSG00000092969	TGFB2	transforming growth factor, beta 2 [Source:HGNC Symbol;Acc:11768]
ENSG00000093010	COMT	catechol-O-methyltransferase [Source:HGNC Symbol;Acc:2228]
ENSG00000094631	HDAC6	histone deacetylase 6 [Source:HGNC Symbol;Acc:14064]
ENSG00000094963	FMO2	flavin containing monooxygenase 2 (non-functional) [Source:HGNC Symbol;Acc:3770]
ENSG00000095303	PTGS1	prostaglandin-endoperoxide synthase 1 (prostaglandin G/H synthase and cyclooxygenase) [Source:HGNC Symbol;Acc:9604]
ENSG00000095464	PDE6C	phosphodiesterase 6C, cGMP-specific, cone, alpha prime [Source:HGNC Symbol;Acc:8787]
ENSG00000095596	CYP26A1	cytochrome P450, family 26, subfamily A, polypeptide 1 [Source:HGNC Symbol;Acc:2603]
ENSG00000096060	FKBP5	FK506 binding protein 5 [Source:HGNC Symbol;Acc:3721]
ENSG00000096063	SRPK1	SRSF protein kinase 1 [Source:HGNC Symbol;Acc:11305]
ENSG00000096384	HSP90AB1	heat shock protein 90kDa alpha (cytosolic), class B member 1 [Source:HGNC Symbol;Acc:5258]
ENSG00000096717	SIRT1	sirtuin 1 [Source:HGNC Symbol;Acc:14929]
ENSG00000096968	JAK2	Janus kinase 2 [Source:HGNC Symbol;Acc:6192]
ENSG00000096996	IL12RB1	interleukin 12 receptor, beta 1 [Source:HGNC Symbol;Acc:5971]
ENSG00000097007	ABL1	c-abl oncogene 1, non-receptor tyrosine kinase [Source:HGNC Symbol;Acc:76]
ENSG00000099250	NRP1	neuropilin 1 [Source:HGNC Symbol;Acc:8004]
ENSG00000099866	MADCAM1	mucosal vascular addressin cell adhesion molecule 1 [Source:HGNC Symbol;Acc:6765]
ENSG00000099875	MKNK2	MAP kinase interacting serine/threonine kinase 2 [Source:HGNC Symbol;Acc:7111]
ENSG00000100030	MAPK1	mitogen-activated protein kinase 1 [Source:HGNC Symbol;Acc:6871]
ENSG00000100170	SLC5A1	solute carrier family 5 (sodium/glucose cotransporter), member 1 [Source:HGNC Symbol;Acc:11036]
ENSG00000100191	SLC5A4	solute carrier family 5 (glucose activated ion channel), member 4 [Source:HGNC Symbol;Acc:11039]
ENSG00000100197	CYP2D6	cytochrome P450, family 2, subfamily D, polypeptide 6 [Source:HGNC Symbol;Acc:2625]
ENSG00000100243	CYB5R3	cytochrome b5 reductase 3 [Source:HGNC Symbol;Acc:2873]
ENSG00000100299	ARSA	arylsulfatase A [Source:HGNC Symbol;Acc:713]
ENSG00000100346	CACNA1I	calcium channel, voltage-dependent, T type, alpha 1I subunit [Source:HGNC Symbol;Acc:1396]
ENSG00000100385	IL2RB	interleukin 2 receptor, beta [Source:HGNC Symbol;Acc:6009]
ENSG00000100429	HDAC10	histone deacetylase 10 [Source:HGNC Symbol;Acc:18128]
ENSG00000100433	KCNK10	potassium channel, subfamily K, member 10 [Source:HGNC Symbol;Acc:6273]
ENSG00000100577	GSTZ1	glutathione S-transferase zeta 1 [Source:HGNC Symbol;Acc:4643]
ENSG00000100612	DHRS7	dehydrogenase/reductase (SDR family) member 7 [Source:HGNC Symbol;Acc:21524]
ENSG00000100644	HIF1A	hypoxia inducible factor 1, alpha subunit (basic helix-loop-helix transcription factor) [Source:HGNC Symbol;Acc:4910]
ENSG00000100652	SLC10A1	solute carrier family 10 (sodium/bile acid cotransporter), member 1 [Source:HGNC Symbol;Acc:10905]
ENSG00000100739	BDKRB1	bradykinin receptor B1 [Source:HGNC Symbol;Acc:1029]
ENSG00000100784	RPS6KA5	ribosomal protein S6 kinase, 90kDa, polypeptide 5 [Source:HGNC Symbol;Acc:10434]
ENSG00000100804	PSMB5	proteasome (prosome, macropain) subunit, beta type, 5 [Source:HGNC Symbol;Acc:9542]
ENSG00000100823	APEX1	APEX nuclease (multifunctional DNA repair enzyme) 1 [Source:HGNC Symbol;Acc:587]
ENSG00000100867	DHRS2	dehydrogenase/reductase (SDR family) member 2 [Source:HGNC Symbol;Acc:18349]
ENSG00000100983	GSS	glutathione synthetase [Source:HGNC Symbol;Acc:4624]
ENSG00000100985	MMP9	matrix metallopeptidase 9 (gelatinase B, 92kDa gelatinase, 92kDa type IV collagenase) [Source:HGNC Symbol;Acc:7176]
ENSG00000100997	ABHD12	abhydrolase domain containing 12 [Source:HGNC Symbol;Acc:15868]
ENSG00000101017	CD40	CD40 molecule, TNF receptor superfamily member 5 [Source:HGNC Symbol;Acc:11919]
ENSG00000101076	HNF4A	hepatocyte nuclear factor 4, alpha [Source:HGNC Symbol;Acc:5024]
ENSG00000101109	STK4	serine/threonine kinase 4 [Source:HGNC Symbol;Acc:11408]
ENSG00000101162	TUBB1	tubulin, beta 1 class VI [Source:HGNC Symbol;Acc:16257]
ENSG00000101180	HRH3	histamine receptor H3 [Source:HGNC Symbol;Acc:5184]
ENSG00000101187	SLCO4A1	solute carrier organic anion transporter family, member 4A1 [Source:HGNC Symbol;Acc:10953]
ENSG00000101188	NTSR1	neurotensin receptor 1 (high affinity) [Source:HGNC Symbol;Acc:8039]
ENSG00000101204	CHRNA4	cholinergic receptor, nicotinic, alpha 4 (neuronal) [Source:HGNC Symbol;Acc:1958]
ENSG00000101213	PTK6	protein tyrosine kinase 6 [Source:HGNC Symbol;Acc:9617]
ENSG00000101266	CSNK2A1	casein kinase 2, alpha 1 polypeptide [Source:HGNC Symbol;Acc:2457]
ENSG00000101306	MYLK2	myosin light chain kinase 2 [Source:HGNC Symbol;Acc:16243]
ENSG00000101336	HCK	hemopoietic cell kinase [Source:HGNC Symbol;Acc:4840]
ENSG00000101349	PAK7	p21 protein (Cdc42/Rac)-activated kinase 7 [Source:HGNC Symbol;Acc:15916]
ENSG00000101680	LAMA1	laminin, alpha 1 [Source:HGNC Symbol;Acc:6481]
ENSG00000101782	RIOK3	RIO kinase 3 [Source:HGNC Symbol;Acc:11451]
ENSG00000101846	STS	steroid sulfatase (microsomal), isozyme S [Source:HGNC Symbol;Acc:11425]
ENSG00000101868	POLA1	polymerase (DNA directed), alpha 1, catalytic subunit [Source:HGNC Symbol;Acc:9173]
ENSG00000101966	XIAP	X-linked inhibitor of apoptosis [Source:HGNC Symbol;Acc:592]
ENSG00000102001	CACNA1F	calcium channel, voltage-dependent, L type, alpha 1F subunit [Source:HGNC Symbol;Acc:1393]
ENSG00000102010	BMX	BMX non-receptor tyrosine kinase [Source:HGNC Symbol;Acc:1079]
ENSG00000102096	PIM2	pim-2 oncogene [Source:HGNC Symbol;Acc:8987]
ENSG00000102225	CDK16	cyclin-dependent kinase 16 [Source:HGNC Symbol;Acc:8749]
ENSG00000102245	CD40LG	CD40 ligand [Source:HGNC Symbol;Acc:11935]
ENSG00000102312	PORCN	porcupine homolog (Drosophila) [Source:HGNC Symbol;Acc:17652]
ENSG00000102393	GLA	galactosidase, alpha [Source:HGNC Symbol;Acc:4296]
ENSG00000102468	HTR2A	5-hydroxytryptamine (serotonin) receptor 2A, G protein-coupled [Source:HGNC Symbol;Acc:5293]
ENSG00000102524	TNFSF13B	tumor necrosis factor (ligand) superfamily, member 13b [Source:HGNC Symbol;Acc:11929]
ENSG00000102539	MLNR	motilin receptor [Source:HGNC Symbol;Acc:4495]
ENSG00000102572	STK24	serine/threonine kinase 24 [Source:HGNC Symbol;Acc:11403]
ENSG00000102755	FLT1	fms-related tyrosine kinase 1 [Source:HGNC Symbol;Acc:3763]
ENSG00000102796	DHRS12	dehydrogenase/reductase (SDR family) member 12 [Source:HGNC Symbol;Acc:25832]
ENSG00000102854	MSLN	mesothelin [Source:HGNC Symbol;Acc:7371]
ENSG00000102882	MAPK3	mitogen-activated protein kinase 3 [Source:HGNC Symbol;Acc:6877]
ENSG00000102967	DHODH	dihydroorotate dehydrogenase (quinone) [Source:HGNC Symbol;Acc:2867]
ENSG00000102996	MMP15	matrix metallopeptidase 15 (membrane-inserted) [Source:HGNC Symbol;Acc:7161]
ENSG00000103222	ABCC1	ATP-binding cassette, sub-family C (CFTR/MRP), member 1 [Source:HGNC Symbol;Acc:51]
ENSG00000103257	SLC7A5	solute carrier family 7 (amino acid transporter light chain, L system), member 5 [Source:HGNC Symbol;Acc:11063]
ENSG00000103546	SLC6A2	solute carrier family 6 (neurotransmitter transporter), member 2 [Source:HGNC Symbol;Acc:11048]
ENSG00000103642	LACTB	lactamase, beta [Source:HGNC Symbol;Acc:16468]
ENSG00000103653	CSK	c-src tyrosine kinase [Source:HGNC Symbol;Acc:2444]
ENSG00000103855	CD276	CD276 molecule [Source:HGNC Symbol;Acc:19137]
ENSG00000104205	SGK3	serum/glucocorticoid regulated kinase family, member 3 [Source:HGNC Symbol;Acc:10812]
ENSG00000104267	CA2	carbonic anhydrase II [Source:HGNC Symbol;Acc:1373]
ENSG00000104312	RIPK2	receptor-interacting serine-threonine kinase 2 [Source:HGNC Symbol;Acc:10020]
ENSG00000104321	TRPA1	transient receptor potential cation channel, subfamily A, member 1 [Source:HGNC Symbol;Acc:497]
ENSG00000104365	IKBKB	inhibitor of kappa light polypeptide gene enhancer in B-cells, kinase beta [Source:HGNC Symbol;Acc:5960]
ENSG00000104368	PLAT	plasminogen activator, tissue [Source:HGNC Symbol;Acc:9051]
ENSG00000104375	STK3	serine/threonine kinase 3 [Source:HGNC Symbol;Acc:11406]
ENSG00000104549	SQLE	squalene epoxidase [Source:HGNC Symbol;Acc:11279]
ENSG00000104687	GSR	glutathione reductase [Source:HGNC Symbol;Acc:4623]
ENSG00000104689	TNFRSF10A	tumor necrosis factor receptor superfamily, member 10a [Source:HGNC Symbol;Acc:11904]
ENSG00000104774	MAN2B1	mannosidase, alpha, class 2B, member 1 [Source:HGNC Symbol;Acc:6826]
ENSG00000104783	KCNN4	potassium intermediate/small conductance calcium-activated channel, subfamily N, member 4 [Source:HGNC Symbol;Acc:6293]
ENSG00000104814	MAP4K1	mitogen-activated protein kinase kinase kinase kinase 1 [Source:HGNC Symbol;Acc:6863]
ENSG00000104833	TUBB4A	tubulin, beta 4A class IVa [Source:HGNC Symbol;Acc:20774]
ENSG00000104894	CD37	CD37 molecule [Source:HGNC Symbol;Acc:1666]
ENSG00000104921	FCER2	Fc fragment of IgE, low affinity II, receptor for (CD23) [Source:HGNC Symbol;Acc:3612]
ENSG00000104936	DMPK	dystrophia myotonica-protein kinase [Source:HGNC Symbol;Acc:2933]
ENSG00000105146	AURKC	aurora kinase C [Source:HGNC Symbol;Acc:11391]
ENSG00000105173	CCNE1	cyclin E1 [Source:HGNC Symbol;Acc:1589]
ENSG00000105204	DYRK1B	dual-specificity tyrosine-(Y)-phosphorylation regulated kinase 1B [Source:HGNC Symbol;Acc:3092]
ENSG00000105221	AKT2	v-akt murine thymoma viral oncogene homolog 2 [Source:HGNC Symbol;Acc:392]
ENSG00000105287	PRKD2	protein kinase D2 [Source:HGNC Symbol;Acc:17293]
ENSG00000105329	TGFB1	transforming growth factor, beta 1 [Source:HGNC Symbol;Acc:11766]
ENSG00000105383	CD33	CD33 molecule [Source:HGNC Symbol;Acc:1659]
ENSG00000105388	CEACAM5	carcinoembryonic antigen-related cell adhesion molecule 5 [Source:HGNC Symbol;Acc:1817]
ENSG00000105397	TYK2	tyrosine kinase 2 [Source:HGNC Symbol;Acc:12440]
ENSG00000105398	SULT2A1	sulfotransferase family, cytosolic, 2A, dehydroepiandrosterone (DHEA)-preferring, member 1 [Source:HGNC Symbol;Acc:11458]
ENSG00000105409	ATP1A3	ATPase, Na+/K+ transporting, alpha 3 polypeptide [Source:HGNC Symbol;Acc:801]
ENSG00000105464	GRIN2D	glutamate receptor, ionotropic, N-methyl D-aspartate 2D [Source:HGNC Symbol;Acc:4588]
ENSG00000105613	MAST1	microtubule associated serine/threonine kinase 1 [Source:HGNC Symbol;Acc:19034]
ENSG00000105639	JAK3	Janus kinase 3 [Source:HGNC Symbol;Acc:6193]
ENSG00000105650	PDE4C	phosphodiesterase 4C, cAMP-specific [Source:HGNC Symbol;Acc:8782]
ENSG00000105675	ATP4A	ATPase, H+/K+ exchanging, alpha polypeptide [Source:HGNC Symbol;Acc:819]
ENSG00000105695	MAG	myelin associated glycoprotein [Source:HGNC Symbol;Acc:6783]
ENSG00000105697	HAMP	hepcidin antimicrobial peptide [Source:HGNC Symbol;Acc:15598]
ENSG00000105723	GSK3A	glycogen synthase kinase 3 alpha [Source:HGNC Symbol;Acc:4616]
ENSG00000105737	GRIK5	glutamate receptor, ionotropic, kainate 5 [Source:HGNC Symbol;Acc:4583]
ENSG00000105810	CDK6	cyclin-dependent kinase 6 [Source:HGNC Symbol;Acc:1777]
ENSG00000105851	PIK3CG	phosphatidylinositol-4,5-bisphosphate 3-kinase, catalytic subunit gamma [Source:HGNC Symbol;Acc:8978]
ENSG00000105852	PON3	paraoxonase 3 [Source:HGNC Symbol;Acc:9206]
ENSG00000105854	PON2	paraoxonase 2 [Source:HGNC Symbol;Acc:9205]
ENSG00000105976	MET	met proto-oncogene [Source:HGNC Symbol;Acc:7029]
ENSG00000106123	EPHB6	EPH receptor B6 [Source:HGNC Symbol;Acc:3396]
ENSG00000106128	GHRHR	growth hormone releasing hormone receptor [Source:HGNC Symbol;Acc:4266]
ENSG00000106211	HSPB1	heat shock 27kDa protein 1 [Source:HGNC Symbol;Acc:5246]
ENSG00000106258	CYP3A5	cytochrome P450, family 3, subfamily A, polypeptide 5 [Source:HGNC Symbol;Acc:2638]
ENSG00000106348	IMPDH1	IMP (inosine 5'-monophosphate) dehydrogenase 1 [Source:HGNC Symbol;Acc:6052]
ENSG00000106546	AHR	aryl hydrocarbon receptor [Source:HGNC Symbol;Acc:348]
ENSG00000106688	SLC1A1	solute carrier family 1 (neuronal/epithelial high affinity glutamate transporter, system Xag), member 1 [Source:HGNC Symbol;Acc:10939]
ENSG00000106799	TGFBR1	transforming growth factor, beta receptor 1 [Source:HGNC Symbol;Acc:11772]
ENSG00000106804	C5	complement component 5 [Source:HGNC Symbol;Acc:1331]
ENSG00000106991	ENG	endoglin [Source:HGNC Symbol;Acc:3349]
ENSG00000107140	TESK1	testis-specific kinase 1 [Source:HGNC Symbol;Acc:11731]
ENSG00000107159	CA9	carbonic anhydrase IX [Source:HGNC Symbol;Acc:1383]
ENSG00000107165	TYRP1	tyrosinase-related protein 1 [Source:HGNC Symbol;Acc:12450]
ENSG00000107643	MAPK8	mitogen-activated protein kinase 8 [Source:HGNC Symbol;Acc:6881]
ENSG00000107854	TNKS2	tankyrase, TRF1-interacting ankyrin-related ADP-ribose polymerase 2 [Source:HGNC Symbol;Acc:15677]
ENSG00000107984	DKK1	dickkopf WNT signaling pathway inhibitor 1 [Source:HGNC Symbol;Acc:2891]
ENSG00000108242	CYP2C18	cytochrome P450, family 2, subfamily C, polypeptide 18 [Source:HGNC Symbol;Acc:2620]
ENSG00000108405	P2RX1	purinergic receptor P2X, ligand-gated ion channel, 1 [Source:HGNC Symbol;Acc:8533]
ENSG00000108443	RPS6KB1	ribosomal protein S6 kinase, 70kDa, polypeptide 1 [Source:HGNC Symbol;Acc:10436]
ENSG00000108556	CHRNE	cholinergic receptor, nicotinic, epsilon (muscle) [Source:HGNC Symbol;Acc:1966]
ENSG00000108576	SLC6A4	solute carrier family 6 (neurotransmitter transporter), member 4 [Source:HGNC Symbol;Acc:11050]
ENSG00000108602	ALDH3A1	aldehyde dehydrogenase 3 family, member A1 [Source:HGNC Symbol;Acc:405]
ENSG00000108691	CCL2	chemokine (C-C motif) ligand 2 [Source:HGNC Symbol;Acc:10618]
ENSG00000108786	HSD17B1	hydroxysteroid (17-beta) dehydrogenase 1 [Source:HGNC Symbol;Acc:5210]
ENSG00000108840	HDAC5	histone deacetylase 5 [Source:HGNC Symbol;Acc:14068]
ENSG00000108846	ABCC3	ATP-binding cassette, sub-family C (CFTR/MRP), member 3 [Source:HGNC Symbol;Acc:54]
ENSG00000108984	MAP2K6	mitogen-activated protein kinase kinase 6 [Source:HGNC Symbol;Acc:6846]
ENSG00000109016	DHRS7B	dehydrogenase/reductase (SDR family) member 7B [Source:HGNC Symbol;Acc:24547]
ENSG00000109099	PMP22	peripheral myelin protein 22 [Source:HGNC Symbol;Acc:9118]
ENSG00000109158	GABRA4	gamma-aminobutyric acid (GABA) A receptor, alpha 4 [Source:HGNC Symbol;Acc:4078]
ENSG00000109163	GNRHR	gonadotropin-releasing hormone receptor [Source:HGNC Symbol;Acc:4421]
ENSG00000109181	UGT2B10	UDP glucuronosyltransferase 2 family, polypeptide B10 [Source:HGNC Symbol;Acc:12544]
ENSG00000109193	SULT1E1	sulfotransferase family 1E, estrogen-preferring, member 1 [Source:HGNC Symbol;Acc:11377]
ENSG00000109320	NFKB1	nuclear factor of kappa light polypeptide gene enhancer in B-cells 1 [Source:HGNC Symbol;Acc:7794]
ENSG00000109339	MAPK10	mitogen-activated protein kinase 10 [Source:HGNC Symbol;Acc:6872]
ENSG00000109471	IL2	interleukin 2 [Source:HGNC Symbol;Acc:6001]
ENSG00000109610	SOD3	superoxide dismutase 3, extracellular [Source:HGNC Symbol;Acc:11181]
ENSG00000110063	DCPS	decapping enzyme, scavenger [Source:HGNC Symbol;Acc:29812]
ENSG00000110092	CCND1	cyclin D1 [Source:HGNC Symbol;Acc:1582]
ENSG00000110148	CCKBR	cholecystokinin B receptor [Source:HGNC Symbol;Acc:1571]
ENSG00000110195	FOLR1	folate receptor 1 (adult) [Source:HGNC Symbol;Acc:3791]
ENSG00000110330	BIRC2	baculoviral IAP repeat containing 2 [Source:HGNC Symbol;Acc:590]
ENSG00000110422	HIPK3	homeodomain interacting protein kinase 3 [Source:HGNC Symbol;Acc:4915]
ENSG00000110448	CD5	CD5 molecule [Source:HGNC Symbol;Acc:1685]
ENSG00000110628	SLC22A18	solute carrier family 22, member 18 [Source:HGNC Symbol;Acc:10964]
ENSG00000110680	CALCA	calcitonin-related polypeptide alpha [Source:HGNC Symbol;Acc:1437]
ENSG00000110799	VWF	von Willebrand factor [Source:HGNC Symbol;Acc:12726]
ENSG00000110931	CAMKK2	calcium/calmodulin-dependent protein kinase kinase 2, beta [Source:HGNC Symbol;Acc:1470]
ENSG00000110944	IL23A	interleukin 23, alpha subunit p19 [Source:HGNC Symbol;Acc:15488]
ENSG00000111012	CYP27B1	cytochrome P450, family 27, subfamily B, polypeptide 1 [Source:HGNC Symbol;Acc:2606]
ENSG00000111057	KRT18	keratin 18 [Source:HGNC Symbol;Acc:6430]
ENSG00000111142	METAP2	methionyl aminopeptidase 2 [Source:HGNC Symbol;Acc:16672]
ENSG00000111144	LTA4H	leukotriene A4 hydrolase [Source:HGNC Symbol;Acc:6710]
ENSG00000111275	ALDH2	aldehyde dehydrogenase 2 family (mitochondrial) [Source:HGNC Symbol;Acc:404]
ENSG00000111319	SCNN1A	sodium channel, non-voltage-gated 1 alpha subunit [Source:HGNC Symbol;Acc:10599]
ENSG00000111321	LTBR	lymphotoxin beta receptor (TNFR superfamily, member 3) [Source:HGNC Symbol;Acc:6718]
ENSG00000111424	VDR	vitamin D (1,25- dihydroxyvitamin D3) receptor [Source:HGNC Symbol;Acc:12679]
ENSG00000111537	IFNG	interferon, gamma [Source:HGNC Symbol;Acc:5438]
ENSG00000111700	SLCO1B3	solute carrier organic anion transporter family, member 1B3 [Source:HGNC Symbol;Acc:10961]
ENSG00000111816	FRK	fyn-related kinase [Source:HGNC Symbol;Acc:3955]
ENSG00000111837	MAK	male germ cell-associated kinase [Source:HGNC Symbol;Acc:6816]
ENSG00000112033	PPARD	peroxisome proliferator-activated receptor delta [Source:HGNC Symbol;Acc:9235]
ENSG00000112038	OPRM1	opioid receptor, mu 1 [Source:HGNC Symbol;Acc:8156]
ENSG00000112062	MAPK14	mitogen-activated protein kinase 14 [Source:HGNC Symbol;Acc:6876]
ENSG00000112096	SOD2	superoxide dismutase 2, mitochondrial [Source:HGNC Symbol;Acc:11180]
ENSG00000112115	IL17A	interleukin 17A [Source:HGNC Symbol;Acc:5981]
ENSG00000112116	IL17F	interleukin 17F [Source:HGNC Symbol;Acc:16404]
ENSG00000112144	ICK	intestinal cell (MAK-like) kinase [Source:HGNC Symbol;Acc:21219]
ENSG00000112164	GLP1R	glucagon-like peptide 1 receptor [Source:HGNC Symbol;Acc:4324]
ENSG00000112294	ALDH5A1	aldehyde dehydrogenase 5 family, member A1 [Source:HGNC Symbol;Acc:408]
ENSG00000112312	GMNN	geminin, DNA replication inhibitor [Source:HGNC Symbol;Acc:17493]
ENSG00000112499	SLC22A2	solute carrier family 22 (organic cation transporter), member 2 [Source:HGNC Symbol;Acc:10966]
ENSG00000112541	PDE10A	phosphodiesterase 10A [Source:HGNC Symbol;Acc:8772]
ENSG00000112576	CCND3	cyclin D3 [Source:HGNC Symbol;Acc:1585]
ENSG00000112715	VEGFA	vascular endothelial growth factor A [Source:HGNC Symbol;Acc:12680]
ENSG00000112739	PRPF4B	pre-mRNA processing factor 4B [Source:HGNC Symbol;Acc:17346]
ENSG00000112742	TTK	TTK protein kinase [Source:HGNC Symbol;Acc:12401]
ENSG00000112759	SLC29A1	solute carrier family 29 (equilibrative nucleoside transporter), member 1 [Source:HGNC Symbol;Acc:11003]
ENSG00000112769	LAMA4	laminin, alpha 4 [Source:HGNC Symbol;Acc:6484]
ENSG00000112964	GHR	growth hormone receptor [Source:HGNC Symbol;Acc:4263]
ENSG00000113070	HBEGF	heparin-binding EGF-like growth factor [Source:HGNC Symbol;Acc:3059]
ENSG00000113161	HMGCR	3-hydroxy-3-methylglutaryl-CoA reductase [Source:HGNC Symbol;Acc:5006]
ENSG00000113231	PDE8B	phosphodiesterase 8B [Source:HGNC Symbol;Acc:8794]
ENSG00000113240	CLK4	CDC-like kinase 4 [Source:HGNC Symbol;Acc:13659]
ENSG00000113263	ITK	IL2-inducible T-cell kinase [Source:HGNC Symbol;Acc:6171]
ENSG00000113302	IL12B	interleukin 12B (natural killer cell stimulatory factor 2, cytotoxic lymphocyte maturation factor 2, p40) [Source:HGNC Symbol;Acc:5970]
ENSG00000113327	GABRG2	gamma-aminobutyric acid (GABA) A receptor, gamma 2 [Source:HGNC Symbol;Acc:4087]
ENSG00000113448	PDE4D	phosphodiesterase 4D, cAMP-specific [Source:HGNC Symbol;Acc:8783]
ENSG00000113494	PRLR	prolactin receptor [Source:HGNC Symbol;Acc:9446]
ENSG00000113520	IL4	interleukin 4 [Source:HGNC Symbol;Acc:6014]
ENSG00000113525	IL5	interleukin 5 (colony-stimulating factor, eosinophil) [Source:HGNC Symbol;Acc:6016]
ENSG00000113578	FGF1	fibroblast growth factor 1 (acidic) [Source:HGNC Symbol;Acc:3665]
ENSG00000113580	NR3C1	nuclear receptor subfamily 3, group C, member 1 (glucocorticoid receptor) [Source:HGNC Symbol;Acc:7978]
ENSG00000113712	CSNK1A1	casein kinase 1, alpha 1 [Source:HGNC Symbol;Acc:2451]
ENSG00000113721	PDGFRB	platelet-derived growth factor receptor, beta polypeptide [Source:HGNC Symbol;Acc:8804]
ENSG00000113749	HRH2	histamine receptor H2 [Source:HGNC Symbol;Acc:5183]
ENSG00000114013	CD86	CD86 molecule [Source:HGNC Symbol;Acc:1705]
ENSG00000114124	GRK7	G protein-coupled receptor kinase 7 [Source:HGNC Symbol;Acc:17031]
ENSG00000114200	BCHE	butyrylcholinesterase [Source:HGNC Symbol;Acc:983]
ENSG00000114770	ABCC5	ATP-binding cassette, sub-family C (CFTR/MRP), member 5 [Source:HGNC Symbol;Acc:56]
ENSG00000114859	CLCN2	chloride channel, voltage-sensitive 2 [Source:HGNC Symbol;Acc:2020]
ENSG00000115008	IL1A	interleukin 1, alpha [Source:HGNC Symbol;Acc:5991]
ENSG00000115085	ZAP70	zeta-chain (TCR) associated protein kinase 70kDa [Source:HGNC Symbol;Acc:12858]
ENSG00000115159	GPD2	glycerol-3-phosphate dehydrogenase 2 (mitochondrial) [Source:HGNC Symbol;Acc:4456]
ENSG00000115170	ACVR1	activin A receptor, type I [Source:HGNC Symbol;Acc:171]
ENSG00000115221	ITGB6	integrin, beta 6 [Source:HGNC Symbol;Acc:6161]
ENSG00000115232	ITGA4	integrin, alpha 4 (antigen CD49D, alpha 4 subunit of VLA-4 receptor) [Source:HGNC Symbol;Acc:6140]
ENSG00000115310	RTN4	reticulon 4 [Source:HGNC Symbol;Acc:14085]
ENSG00000115353	TACR1	tachykinin receptor 1 [Source:HGNC Symbol;Acc:11526]
ENSG00000115414	FN1	fibronectin 1 [Source:HGNC Symbol;Acc:3778]
ENSG00000115486	GGCX	gamma-glutamyl carboxylase [Source:HGNC Symbol;Acc:4247]
ENSG00000115526	CHST10	carbohydrate sulfotransferase 10 [Source:HGNC Symbol;Acc:19650]
ENSG00000115590	IL1R2	interleukin 1 receptor, type II [Source:HGNC Symbol;Acc:5994]
ENSG00000115594	IL1R1	interleukin 1 receptor, type I [Source:HGNC Symbol;Acc:5993]
ENSG00000115657	ABCB6	ATP-binding cassette, sub-family B (MDR/TAP), member 6 [Source:HGNC Symbol;Acc:47]
ENSG00000115661	STK16	serine/threonine kinase 16 [Source:HGNC Symbol;Acc:11394]
ENSG00000115694	STK25	serine/threonine kinase 25 [Source:HGNC Symbol;Acc:11404]
ENSG00000115705	TPO	thyroid peroxidase [Source:HGNC Symbol;Acc:12015]
ENSG00000115758	ODC1	ornithine decarboxylase 1 [Source:HGNC Symbol;Acc:8109]
ENSG00000115825	PRKD3	protein kinase D3 [Source:HGNC Symbol;Acc:9408]
ENSG00000115884	SDC1	syndecan 1 [Source:HGNC Symbol;Acc:10658]
ENSG00000115977	AAK1	AP2 associated kinase 1 [Source:HGNC Symbol;Acc:19679]
ENSG00000116032	GRIN3B	glutamate receptor, ionotropic, N-methyl-D-aspartate 3B [Source:HGNC Symbol;Acc:16768]
ENSG00000116106	EPHA4	EPH receptor A4 [Source:HGNC Symbol;Acc:3388]
ENSG00000116141	MARK1	MAP/microtubule affinity-regulating kinase 1 [Source:HGNC Symbol;Acc:6896]
ENSG00000116157	GPX7	glutathione peroxidase 7 [Source:HGNC Symbol;Acc:4559]
ENSG00000116329	OPRD1	opioid receptor, delta 1 [Source:HGNC Symbol;Acc:8153]
ENSG00000116478	HDAC1	histone deacetylase 1 [Source:HGNC Symbol;Acc:4852]
ENSG00000116711	PLA2G4A	phospholipase A2, group IVA (cytosolic, calcium-dependent) [Source:HGNC Symbol;Acc:9035]
ENSG00000116783	TNNI3K	TNNI3 interacting kinase [Source:HGNC Symbol;Acc:19661]
ENSG00000116824	CD2	CD2 molecule [Source:HGNC Symbol;Acc:1639]
ENSG00000117013	KCNQ4	potassium voltage-gated channel, KQT-like subfamily, member 4 [Source:HGNC Symbol;Acc:6298]
ENSG00000117020	AKT3	v-akt murine thymoma viral oncogene homolog 3 [Source:HGNC Symbol;Acc:393]
ENSG00000117215	PLA2G2D	phospholipase A2, group IID [Source:HGNC Symbol;Acc:9033]
ENSG00000117362	APH1A	APH1A gamma secretase subunit [Source:HGNC Symbol;Acc:29509]
ENSG00000117400	MPL	myeloproliferative leukemia virus oncogene [Source:HGNC Symbol;Acc:7217]
ENSG00000117448	AKR1A1	aldo-keto reductase family 1, member A1 (aldehyde reductase) [Source:HGNC Symbol;Acc:380]
ENSG00000117480	FAAH	fatty acid amide hydrolase [Source:HGNC Symbol;Acc:3553]
ENSG00000117507	FMO6P	flavin containing monooxygenase 6 pseudogene [Source:HGNC Symbol;Acc:24024]
ENSG00000117525	F3	coagulation factor III (thromboplastin, tissue factor) [Source:HGNC Symbol;Acc:3541]
ENSG00000117586	TNFSF4	tumor necrosis factor (ligand) superfamily, member 4 [Source:HGNC Symbol;Acc:11934]
ENSG00000117594	HSD11B1	hydroxysteroid (11-beta) dehydrogenase 1 [Source:HGNC Symbol;Acc:5208]
ENSG00000117601	SERPINC1	serpin peptidase inhibitor, clade C (antithrombin), member 1 [Source:HGNC Symbol;Acc:775]
ENSG00000117650	NEK2	NIMA-related kinase 2 [Source:HGNC Symbol;Acc:7745]
ENSG00000117676	RPS6KA1	ribosomal protein S6 kinase, 90kDa, polypeptide 1 [Source:HGNC Symbol;Acc:10430]
ENSG00000117971	CHRNB4	cholinergic receptor, nicotinic, beta 4 (neuronal) [Source:HGNC Symbol;Acc:1964]
ENSG00000117984	CTSD	cathepsin D [Source:HGNC Symbol;Acc:2529]
ENSG00000118046	STK11	serine/threonine kinase 11 [Source:HGNC Symbol;Acc:11389]
ENSG00000118058	KMT2A	lysine (K)-specific methyltransferase 2A [Source:HGNC Symbol;Acc:7132]
ENSG00000118113	MMP8	matrix metallopeptidase 8 (neutrophil collagenase) [Source:HGNC Symbol;Acc:7175]
ENSG00000118271	TTR	transthyretin [Source:HGNC Symbol;Acc:12405]
ENSG00000118298	CA14	carbonic anhydrase XIV [Source:HGNC Symbol;Acc:1372]
ENSG00000118432	CNR1	cannabinoid receptor 1 (brain) [Source:HGNC Symbol;Acc:2159]
ENSG00000118514	ALDH8A1	aldehyde dehydrogenase 8 family, member A1 [Source:HGNC Symbol;Acc:15471]
ENSG00000118523	CTGF	connective tissue growth factor [Source:HGNC Symbol;Acc:2500]
ENSG00000118777	ABCG2	ATP-binding cassette, sub-family G (WHITE), member 2 [Source:HGNC Symbol;Acc:74]
ENSG00000118785	SPP1	secreted phosphoprotein 1 [Source:HGNC Symbol;Acc:11255]
ENSG00000118971	CCND2	cyclin D2 [Source:HGNC Symbol;Acc:1583]
ENSG00000119004	CYP20A1	cytochrome P450, family 20, subfamily A, polypeptide 1 [Source:HGNC Symbol;Acc:20576]
ENSG00000119535	CSF3R	colony stimulating factor 3 receptor (granulocyte) [Source:HGNC Symbol;Acc:2439]
ENSG00000119630	PGF	placental growth factor [Source:HGNC Symbol;Acc:8893]
ENSG00000119699	TGFB3	transforming growth factor, beta 3 [Source:HGNC Symbol;Acc:11769]
ENSG00000119711	ALDH6A1	aldehyde dehydrogenase 6 family, member A1 [Source:HGNC Symbol;Acc:7179]
ENSG00000119715	ESRRB	estrogen-related receptor beta [Source:HGNC Symbol;Acc:3473]
ENSG00000119772	DNMT3A	DNA (cytosine-5-)-methyltransferase 3 alpha [Source:HGNC Symbol;Acc:2978]
ENSG00000119782	FKBP1B	FK506 binding protein 1B, 12.6 kDa [Source:HGNC Symbol;Acc:3712]
ENSG00000119888	EPCAM	epithelial cell adhesion molecule [Source:HGNC Symbol;Acc:11529]
ENSG00000120088	CRHR1	corticotropin releasing hormone receptor 1 [Source:HGNC Symbol;Acc:2357]
ENSG00000120156	TEK	TEK tyrosine kinase, endothelial [Source:HGNC Symbol;Acc:11724]
ENSG00000120217	CD274	CD274 molecule [Source:HGNC Symbol;Acc:17635]
ENSG00000120235	IFNA6	interferon, alpha 6 [Source:HGNC Symbol;Acc:5427]
ENSG00000120242	IFNA8	interferon, alpha 8 [Source:HGNC Symbol;Acc:5429]
ENSG00000120251	GRIA2	glutamate receptor, ionotropic, AMPA 2 [Source:HGNC Symbol;Acc:4572]
ENSG00000120659	TNFSF11	tumor necrosis factor (ligand) superfamily, member 11 [Source:HGNC Symbol;Acc:11926]
ENSG00000120889	TNFRSF10B	tumor necrosis factor receptor superfamily, member 10b [Source:HGNC Symbol;Acc:11905]
ENSG00000120899	PTK2B	protein tyrosine kinase 2 beta [Source:HGNC Symbol;Acc:9612]
ENSG00000120903	CHRNA2	cholinergic receptor, nicotinic, alpha 2 (neuronal) [Source:HGNC Symbol;Acc:1956]
ENSG00000120907	ADRA1A	adrenoceptor alpha 1A [Source:HGNC Symbol;Acc:277]
ENSG00000120915	EPHX2	epoxide hydrolase 2, cytoplasmic [Source:HGNC Symbol;Acc:3402]
ENSG00000120949	TNFRSF8	tumor necrosis factor receptor superfamily, member 8 [Source:HGNC Symbol;Acc:11923]
ENSG00000121270	ABCC11	ATP-binding cassette, sub-family C (CFTR/MRP), member 11 [Source:HGNC Symbol;Acc:14639]
ENSG00000121351	IAPP	islet amyloid polypeptide [Source:HGNC Symbol;Acc:5329]
ENSG00000121361	KCNJ8	potassium inwardly-rectifying channel, subfamily J, member 8 [Source:HGNC Symbol;Acc:6269]
ENSG00000121594	CD80	CD80 molecule [Source:HGNC Symbol;Acc:1700]
ENSG00000121691	CAT	catalase [Source:HGNC Symbol;Acc:1516]
ENSG00000121764	HCRTR1	hypocretin (orexin) receptor 1 [Source:HGNC Symbol;Acc:4848]
ENSG00000121807	CCR2	chemokine (C-C motif) receptor 2 [Source:HGNC Symbol;Acc:1603]
ENSG00000121853	GHSR	growth hormone secretagogue receptor [Source:HGNC Symbol;Acc:4267]
ENSG00000121879	PIK3CA	phosphatidylinositol-4,5-bisphosphate 3-kinase, catalytic subunit alpha [Source:HGNC Symbol;Acc:8975]
ENSG00000121933	ADORA3	adenosine A3 receptor [Source:HGNC Symbol;Acc:268]
ENSG00000121966	CXCR4	chemokine (C-X-C motif) receptor 4 [Source:HGNC Symbol;Acc:2561]
ENSG00000122025	FLT3	fms-related tyrosine kinase 3 [Source:HGNC Symbol;Acc:3765]
ENSG00000122194	PLG	plasminogen [Source:HGNC Symbol;Acc:9071]
ENSG00000122420	PTGFR	prostaglandin F receptor (FP) [Source:HGNC Symbol;Acc:9600]
ENSG00000122641	INHBA	inhibin, beta A [Source:HGNC Symbol;Acc:6066]
ENSG00000122863	CHST3	carbohydrate (chondroitin 6) sulfotransferase 3 [Source:HGNC Symbol;Acc:1971]
ENSG00000122966	CIT	citron (rho-interacting, serine/threonine kinase 21) [Source:HGNC Symbol;Acc:1985]
ENSG00000123143	PKN1	protein kinase N1 [Source:HGNC Symbol;Acc:9405]
ENSG00000123179	EBPL	emopamil binding protein-like [Source:HGNC Symbol;Acc:18061]
ENSG00000123191	ATP7B	ATPase, Cu++ transporting, beta polypeptide [Source:HGNC Symbol;Acc:870]
ENSG00000123201	GUCY1B2	guanylate cyclase 1, soluble, beta 2 (pseudogene) [Source:HGNC Symbol;Acc:4686]
ENSG00000123374	CDK2	cyclin-dependent kinase 2 [Source:HGNC Symbol;Acc:1771]
ENSG00000123505	AMD1	adenosylmethionine decarboxylase 1 [Source:HGNC Symbol;Acc:457]
ENSG00000123561	SERPINA7	serpin peptidase inhibitor, clade A (alpha-1 antiproteinase, antitrypsin), member 7 [Source:HGNC Symbol;Acc:11583]
ENSG00000123595	RAB9A	RAB9A, member RAS oncogene family [Source:HGNC Symbol;Acc:9792]
ENSG00000124089	MC3R	melanocortin 3 receptor [Source:HGNC Symbol;Acc:6931]
ENSG00000124302	CHST8	carbohydrate (N-acetylgalactosamine 4-0) sulfotransferase 8 [Source:HGNC Symbol;Acc:15993]
ENSG00000124574	ABCC10	ATP-binding cassette, sub-family C (CFTR/MRP), member 10 [Source:HGNC Symbol;Acc:52]
ENSG00000124588	NQO2	NAD(P)H dehydrogenase, quinone 2 [Source:HGNC Symbol;Acc:7856]
ENSG00000124610	HIST1H1A	histone cluster 1, H1a [Source:HGNC Symbol;Acc:4715]
ENSG00000124784	RIOK1	RIO kinase 1 [Source:HGNC Symbol;Acc:18656]
ENSG00000124882	EREG	epiregulin [Source:HGNC Symbol;Acc:3443]
ENSG00000125255	SLC10A2	solute carrier family 10 (sodium/bile acid cotransporter), member 2 [Source:HGNC Symbol;Acc:10906]
ENSG00000125257	ABCC4	ATP-binding cassette, sub-family C (CFTR/MRP), member 4 [Source:HGNC Symbol;Acc:55]
ENSG00000125384	PTGER2	prostaglandin E receptor 2 (subtype EP2), 53kDa [Source:HGNC Symbol;Acc:9594]
ENSG00000125388	GRK4	G protein-coupled receptor kinase 4 [Source:HGNC Symbol;Acc:4543]
ENSG00000125498	KIR2DL1	killer cell immunoglobulin-like receptor, two domains, long cytoplasmic tail, 1 [Source:HGNC Symbol;Acc:6329]
ENSG00000125508	SRMS	src-related kinase lacking C-terminal regulatory tyrosine and N-terminal myristylation sites [Source:HGNC Symbol;Acc:11298]
ENSG00000125510	OPRL1	opiate receptor-like 1 [Source:HGNC Symbol;Acc:8155]
ENSG00000125538	IL1B	interleukin 1, beta [Source:HGNC Symbol;Acc:5992]
ENSG00000125551	PLGLB2	plasminogen-like B2 [Source:HGNC Symbol;Acc:9073]
ENSG00000125675	GRIA3	glutamate receptor, ionotropic, AMPA 3 [Source:HGNC Symbol;Acc:4573]
ENSG00000125726	CD70	CD70 molecule [Source:HGNC Symbol;Acc:11937]
ENSG00000125735	TNFSF14	tumor necrosis factor (ligand) superfamily, member 14 [Source:HGNC Symbol;Acc:11930]
ENSG00000125834	STK35	serine/threonine kinase 35 [Source:HGNC Symbol;Acc:16254]
ENSG00000125910	S1PR4	sphingosine-1-phosphate receptor 4 [Source:HGNC Symbol;Acc:3170]
ENSG00000126067	PSMB2	proteasome (prosome, macropain) subunit, beta type, 2 [Source:HGNC Symbol;Acc:9539]
ENSG00000126218	F10	coagulation factor X [Source:HGNC Symbol;Acc:3528]
ENSG00000126266	FFAR1	free fatty acid receptor 1 [Source:HGNC Symbol;Acc:4498]
ENSG00000126351	THRA	thyroid hormone receptor, alpha [Source:HGNC Symbol;Acc:11796]
ENSG00000126583	PRKCG	protein kinase C, gamma [Source:HGNC Symbol;Acc:9402]
ENSG00000126895	AVPR2	arginine vasopressin receptor 2 [Source:HGNC Symbol;Acc:897]
ENSG00000126934	MAP2K2	mitogen-activated protein kinase kinase 2 [Source:HGNC Symbol;Acc:6842]
ENSG00000127318	IL22	interleukin 22 [Source:HGNC Symbol;Acc:14900]
ENSG00000127334	DYRK2	dual-specificity tyrosine-(Y)-phosphorylation regulated kinase 2 [Source:HGNC Symbol;Acc:3093]
ENSG00000127554	GFER	growth factor, augmenter of liver regeneration [Source:HGNC Symbol;Acc:4236]
ENSG00000127948	POR	P450 (cytochrome) oxidoreductase [Source:HGNC Symbol;Acc:9208]
ENSG00000128039	SRD5A3	steroid 5 alpha-reductase 3 [Source:HGNC Symbol;Acc:25812]
ENSG00000128052	KDR	kinase insert domain receptor (a type III receptor tyrosine kinase) [Source:HGNC Symbol;Acc:6307]
ENSG00000128059	PPAT	phosphoribosyl pyrophosphate amidotransferase [Source:HGNC Symbol;Acc:9238]
ENSG00000128271	ADORA2A	adenosine A2a receptor [Source:HGNC Symbol;Acc:263]
ENSG00000128602	SMO	smoothened, frizzled family receptor [Source:HGNC Symbol;Acc:11119]
ENSG00000128655	PDE11A	phosphodiesterase 11A [Source:HGNC Symbol;Acc:8773]
ENSG00000128829	EIF2AK4	eukaryotic translation initiation factor 2 alpha kinase 4 [Source:HGNC Symbol;Acc:19687]
ENSG00000128917	DLL4	delta-like 4 (Drosophila) [Source:HGNC Symbol;Acc:2910]
ENSG00000128918	ALDH1A2	aldehyde dehydrogenase 1 family, member A2 [Source:HGNC Symbol;Acc:15472]
ENSG00000129214	SHBG	sex hormone-binding globulin [Source:HGNC Symbol;Acc:10839]
ENSG00000129315	CCNT1	cyclin T1 [Source:HGNC Symbol;Acc:1599]
ENSG00000129484	PARP2	poly (ADP-ribose) polymerase 2 [Source:HGNC Symbol;Acc:272]
ENSG00000129521	EGLN3	egl-9 family hypoxia-inducible factor 3 [Source:HGNC Symbol;Acc:14661]
ENSG00000130304	SLC27A1	solute carrier family 27 (fatty acid transporter), member 1 [Source:HGNC Symbol;Acc:10995]
ENSG00000130413	STK33	serine/threonine kinase 33 [Source:HGNC Symbol;Acc:14568]
ENSG00000130540	SULT4A1	sulfotransferase family 4A, member 1 [Source:HGNC Symbol;Acc:14903]
ENSG00000130649	CYP2E1	cytochrome P450, family 2, subfamily E, polypeptide 1 [Source:HGNC Symbol;Acc:2631]
ENSG00000130669	PAK4	p21 protein (Cdc42/Rac)-activated kinase 4 [Source:HGNC Symbol;Acc:16059]
ENSG00000130702	LAMA5	laminin, alpha 5 [Source:HGNC Symbol;Acc:6485]
ENSG00000130758	MAP3K10	mitogen-activated protein kinase kinase kinase 10 [Source:HGNC Symbol;Acc:6849]
ENSG00000130816	DNMT1	DNA (cytosine-5-)-methyltransferase 1 [Source:HGNC Symbol;Acc:2976]
ENSG00000131023	LATS1	large tumor suppressor kinase 1 [Source:HGNC Symbol;Acc:6514]
ENSG00000131269	ABCB7	ATP-binding cassette, sub-family B (MDR/TAP), member 7 [Source:HGNC Symbol;Acc:48]
ENSG00000131389	SLC6A6	solute carrier family 6 (neurotransmitter transporter), member 6 [Source:HGNC Symbol;Acc:11052]
ENSG00000131471	AOC3	amine oxidase, copper containing 3 [Source:HGNC Symbol;Acc:550]
ENSG00000131686	CA6	carbonic anhydrase VI [Source:HGNC Symbol;Acc:1380]
ENSG00000131747	TOP2A	topoisomerase (DNA) II alpha 170kDa [Source:HGNC Symbol;Acc:11989]
ENSG00000131759	RARA	retinoic acid receptor, alpha [Source:HGNC Symbol;Acc:9864]
ENSG00000131781	FMO5	flavin containing monooxygenase 5 [Source:HGNC Symbol;Acc:3773]
ENSG00000132155	RAF1	v-raf-1 murine leukemia viral oncogene homolog 1 [Source:HGNC Symbol;Acc:9829]
ENSG00000132170	PPARG	peroxisome proliferator-activated receptor gamma [Source:HGNC Symbol;Acc:9236]
ENSG00000132329	RAMP1	receptor (G protein-coupled) activity modifying protein 1 [Source:HGNC Symbol;Acc:9843]
ENSG00000132356	PRKAA1	protein kinase, AMP-activated, alpha 1 catalytic subunit [Source:HGNC Symbol;Acc:9376]
ENSG00000132437	DDC	dopa decarboxylase (aromatic L-amino acid decarboxylase) [Source:HGNC Symbol;Acc:2719]
ENSG00000132639	SNAP25	synaptosomal-associated protein, 25kDa [Source:HGNC Symbol;Acc:11132]
ENSG00000132671	SSTR4	somatostatin receptor 4 [Source:HGNC Symbol;Acc:11333]
ENSG00000132681	ATP1A4	ATPase, Na+/K+ transporting, alpha 4 polypeptide [Source:HGNC Symbol;Acc:14073]
ENSG00000132746	ALDH3B2	aldehyde dehydrogenase 3 family, member B2 [Source:HGNC Symbol;Acc:411]
ENSG00000132964	CDK8	cyclin-dependent kinase 8 [Source:HGNC Symbol;Acc:1779]
ENSG00000132965	ALOX5AP	arachidonate 5-lipoxygenase-activating protein [Source:HGNC Symbol;Acc:436]
ENSG00000133019	CHRM3	cholinergic receptor, muscarinic 3 [Source:HGNC Symbol;Acc:1952]
ENSG00000133059	DSTYK	dual serine/threonine and tyrosine protein kinase [Source:HGNC Symbol;Acc:29043]
ENSG00000133083	DCLK1	doublecortin-like kinase 1 [Source:HGNC Symbol;Acc:2700]
ENSG00000133101	CCNA1	cyclin A1 [Source:HGNC Symbol;Acc:1577]
ENSG00000133216	EPHB2	EPH receptor B2 [Source:HGNC Symbol;Acc:3393]
ENSG00000133433	GSTT2B	glutathione S-transferase theta 2B (gene/pseudogene) [Source:HGNC Symbol;Acc:33437]
ENSG00000133731	IMPA1	inositol(myo)-1(or 4)-monophosphatase 1 [Source:HGNC Symbol;Acc:6050]
ENSG00000133742	CA1	carbonic anhydrase I [Source:HGNC Symbol;Acc:1368]
ENSG00000134057	CCNB1	cyclin B1 [Source:HGNC Symbol;Acc:1579]
ENSG00000134058	CDK7	cyclin-dependent kinase 7 [Source:HGNC Symbol;Acc:1778]
ENSG00000134184	GSTM1	glutathione S-transferase mu 1 [Source:HGNC Symbol;Acc:4632]
ENSG00000134201	GSTM5	glutathione S-transferase mu 5 [Source:HGNC Symbol;Acc:4637]
ENSG00000134202	GSTM3	glutathione S-transferase mu 3 (brain) [Source:HGNC Symbol;Acc:4635]
ENSG00000134259	NGF	nerve growth factor (beta polypeptide) [Source:HGNC Symbol;Acc:7808]
ENSG00000134318	ROCK2	Rho-associated, coiled-coil containing protein kinase 2 [Source:HGNC Symbol;Acc:10252]
ENSG00000134352	IL6ST	interleukin 6 signal transducer (gp130, oncostatin M receptor) [Source:HGNC Symbol;Acc:6021]
ENSG00000134460	IL2RA	interleukin 2 receptor, alpha [Source:HGNC Symbol;Acc:6008]
ENSG00000134489	HRH4	histamine receptor H4 [Source:HGNC Symbol;Acc:17383]
ENSG00000134538	SLCO1B1	solute carrier organic anion transporter family, member 1B1 [Source:HGNC Symbol;Acc:10959]
ENSG00000134602		Serine/threonine-protein kinase MST4 [Source:UniProtKB/Swiss-Prot;Acc:Q9P289]
ENSG00000134640	MTNR1B	melatonin receptor 1B [Source:HGNC Symbol;Acc:7464]
ENSG00000134716	CYP2J2	cytochrome P450, family 2, subfamily J, polypeptide 2 [Source:HGNC Symbol;Acc:2634]
ENSG00000134780	DAGLA	diacylglycerol lipase, alpha [Source:HGNC Symbol;Acc:1165]
ENSG00000134853	PDGFRA	platelet-derived growth factor receptor, alpha polypeptide [Source:HGNC Symbol;Acc:8803]
ENSG00000135047	CTSL	cathepsin L [Source:HGNC Symbol;Acc:2537]
ENSG00000135090	TAOK3	TAO kinase 3 [Source:HGNC Symbol;Acc:18133]
ENSG00000135226	UGT2B28	UDP glucuronosyltransferase 2 family, polypeptide B28 [Source:HGNC Symbol;Acc:13479]
ENSG00000135250	SRPK2	SRSF protein kinase 2 [Source:HGNC Symbol;Acc:11306]
ENSG00000135312	HTR1B	5-hydroxytryptamine (serotonin) receptor 1B, G protein-coupled [Source:HGNC Symbol;Acc:5287]
ENSG00000135318	NT5E	5'-nucleotidase, ecto (CD73) [Source:HGNC Symbol;Acc:8021]
ENSG00000135333	EPHA7	EPH receptor A7 [Source:HGNC Symbol;Acc:3390]
ENSG00000135341	MAP3K7	mitogen-activated protein kinase kinase kinase 7 [Source:HGNC Symbol;Acc:6859]
ENSG00000135446	CDK4	cyclin-dependent kinase 4 [Source:HGNC Symbol;Acc:1773]
ENSG00000135503	ACVR1B	activin A receptor, type IB [Source:HGNC Symbol;Acc:172]
ENSG00000135605	TEC	tec protein tyrosine kinase [Source:HGNC Symbol;Acc:11719]
ENSG00000135679	MDM2	MDM2 oncogene, E3 ubiquitin protein ligase [Source:HGNC Symbol;Acc:6973]
ENSG00000135702	CHST5	carbohydrate (N-acetylglucosamine 6-O) sulfotransferase 5 [Source:HGNC Symbol;Acc:1973]
ENSG00000135766	EGLN1	egl-9 family hypoxia-inducible factor 1 [Source:HGNC Symbol;Acc:1232]
ENSG00000135821	GLUL	glutamate-ammonia ligase [Source:HGNC Symbol;Acc:4341]
ENSG00000135862	LAMC1	laminin, gamma 1 (formerly LAMB2) [Source:HGNC Symbol;Acc:6492]
ENSG00000135902	CHRND	cholinergic receptor, nicotinic, delta (muscle) [Source:HGNC Symbol;Acc:1965]
ENSG00000135914	HTR2B	5-hydroxytryptamine (serotonin) receptor 2B, G protein-coupled [Source:HGNC Symbol;Acc:5294]
ENSG00000135929	CYP27A1	cytochrome P450, family 27, subfamily A, polypeptide 1 [Source:HGNC Symbol;Acc:2605]
ENSG00000136160	EDNRB	endothelin receptor type B [Source:HGNC Symbol;Acc:3180]
ENSG00000136213	CHST12	carbohydrate (chondroitin 4) sulfotransferase 12 [Source:HGNC Symbol;Acc:17423]
ENSG00000136235	GPNMB	glycoprotein (transmembrane) nmb [Source:HGNC Symbol;Acc:4462]
ENSG00000136244	IL6	interleukin 6 (interferon, beta 2) [Source:HGNC Symbol;Acc:6018]
ENSG00000136531	SCN2A	sodium channel, voltage-gated, type II, alpha subunit [Source:HGNC Symbol;Acc:10588]
ENSG00000136546	SCN7A	sodium channel, voltage-gated, type VII, alpha subunit [Source:HGNC Symbol;Acc:10594]
ENSG00000136573	BLK	B lymphoid tyrosine kinase [Source:HGNC Symbol;Acc:1057]
ENSG00000136634	IL10	interleukin 10 [Source:HGNC Symbol;Acc:5962]
ENSG00000136807	CDK9	cyclin-dependent kinase 9 [Source:HGNC Symbol;Acc:1780]
ENSG00000136875	PRPF4	pre-mRNA processing factor 4 [Source:HGNC Symbol;Acc:17349]
ENSG00000136928	GABBR2	gamma-aminobutyric acid (GABA) B receptor, 2 [Source:HGNC Symbol;Acc:4507]
ENSG00000136943	CTSV	cathepsin V [Source:HGNC Symbol;Acc:2538]
ENSG00000137070	IL11RA	interleukin 11 receptor, alpha [Source:HGNC Symbol;Acc:5967]
ENSG00000137124	ALDH1B1	aldehyde dehydrogenase 1 family, member B1 [Source:HGNC Symbol;Acc:407]
ENSG00000137193	PIM1	pim-1 oncogene [Source:HGNC Symbol;Acc:8986]
ENSG00000137204	SLC22A7	solute carrier family 22 (organic anion transporter), member 7 [Source:HGNC Symbol;Acc:10971]
ENSG00000137252	HCRTR2	hypocretin (orexin) receptor 2 [Source:HGNC Symbol;Acc:4849]
ENSG00000137267	TUBB2A	tubulin, beta 2A class IIa [Source:HGNC Symbol;Acc:12412]
ENSG00000137275	RIPK1	receptor (TNFRSF)-interacting serine-threonine kinase 1 [Source:HGNC Symbol;Acc:10019]
ENSG00000137285	TUBB2B	tubulin, beta 2B class IIb [Source:HGNC Symbol;Acc:30829]
ENSG00000137364	TPMT	thiopurine S-methyltransferase [Source:HGNC Symbol;Acc:12014]
ENSG00000137491	SLCO2B1	solute carrier organic anion transporter family, member 2B1 [Source:HGNC Symbol;Acc:10962]
ENSG00000137509	PRCP	prolylcarboxypeptidase (angiotensinase C) [Source:HGNC Symbol;Acc:9344]
ENSG00000137571	SLCO5A1	solute carrier organic anion transporter family, member 5A1 [Source:HGNC Symbol;Acc:19046]
ENSG00000137573	SULF1	sulfatase 1 [Source:HGNC Symbol;Acc:20391]
ENSG00000137673	MMP7	matrix metallopeptidase 7 (matrilysin, uterine) [Source:HGNC Symbol;Acc:7174]
ENSG00000137745	MMP13	matrix metallopeptidase 13 (collagenase 3) [Source:HGNC Symbol;Acc:7159]
ENSG00000137752	CASP1	caspase 1, apoptosis-related cysteine peptidase [Source:HGNC Symbol;Acc:1499]
ENSG00000137764	MAP2K5	mitogen-activated protein kinase kinase 5 [Source:HGNC Symbol;Acc:6845]
ENSG00000137843	PAK6	p21 protein (Cdc42/Rac)-activated kinase 6 [Source:HGNC Symbol;Acc:16061]
ENSG00000137845	ADAM10	ADAM metallopeptidase domain 10 [Source:HGNC Symbol;Acc:188]
ENSG00000137860	SLC28A2	solute carrier family 28 (concentrative nucleoside transporter), member 2 [Source:HGNC Symbol;Acc:11002]
ENSG00000137869	CYP19A1	cytochrome P450, family 19, subfamily A, polypeptide 1 [Source:HGNC Symbol;Acc:2594]
ENSG00000137975	CLCA2	chloride channel accessory 2 [Source:HGNC Symbol;Acc:2016]
ENSG00000138039	LHCGR	luteinizing hormone/choriogonadotropin receptor [Source:HGNC Symbol;Acc:6585]
ENSG00000138061	CYP1B1	cytochrome P450, family 1, subfamily B, polypeptide 1 [Source:HGNC Symbol;Acc:2597]
ENSG00000138074	SLC5A6	solute carrier family 5 (sodium/multivitamin and iodide cotransporter), member 6 [Source:HGNC Symbol;Acc:11041]
ENSG00000138109	CYP2C9	cytochrome P450, family 2, subfamily C, polypeptide 9 [Source:HGNC Symbol;Acc:2623]
ENSG00000138115	CYP2C8	cytochrome P450, family 2, subfamily C, polypeptide 8 [Source:HGNC Symbol;Acc:2622]
ENSG00000138160	KIF11	kinesin family member 11 [Source:HGNC Symbol;Acc:6388]
ENSG00000138356	AOX1	aldehyde oxidase 1 [Source:HGNC Symbol;Acc:553]
ENSG00000138379	MSTN	myostatin [Source:HGNC Symbol;Acc:4223]
ENSG00000138435	CHRNA1	cholinergic receptor, nicotinic, alpha 1 (muscle) [Source:HGNC Symbol;Acc:1955]
ENSG00000138448	ITGAV	integrin, alpha V [Source:HGNC Symbol;Acc:6150]
ENSG00000138449	SLC40A1	solute carrier family 40 (iron-regulated transporter), member 1 [Source:HGNC Symbol;Acc:10909]
ENSG00000138613	APH1B	APH1B gamma secretase subunit [Source:HGNC Symbol;Acc:24080]
ENSG00000138669	PRKG2	protein kinase, cGMP-dependent, type II [Source:HGNC Symbol;Acc:9416]
ENSG00000138685	FGF2	fibroblast growth factor 2 (basic) [Source:HGNC Symbol;Acc:3676]
ENSG00000138696	BMPR1B	bone morphogenetic protein receptor, type IB [Source:HGNC Symbol;Acc:1077]
ENSG00000138735	PDE5A	phosphodiesterase 5A, cGMP-specific [Source:HGNC Symbol;Acc:8784]
ENSG00000138756	BMP2K	BMP2 inducible kinase [Source:HGNC Symbol;Acc:18041]
ENSG00000138769	CDKL2	cyclin-dependent kinase-like 2 (CDC2-related kinase) [Source:HGNC Symbol;Acc:1782]
ENSG00000138780	GSTCD	glutathione S-transferase, C-terminal domain containing [Source:HGNC Symbol;Acc:25806]
ENSG00000138814	PPP3CA	protein phosphatase 3, catalytic subunit, alpha isozyme [Source:HGNC Symbol;Acc:9314]
ENSG00000138823	MTTP	microsomal triglyceride transfer protein [Source:HGNC Symbol;Acc:7467]
ENSG00000139155	SLCO1C1	solute carrier organic anion transporter family, member 1C1 [Source:HGNC Symbol;Acc:13819]
ENSG00000139567	ACVRL1	activin A receptor type II-like 1 [Source:HGNC Symbol;Acc:175]
ENSG00000139610	CELA1	chymotrypsin-like elastase family, member 1 [Source:HGNC Symbol;Acc:3308]
ENSG00000139625	MAP3K12	mitogen-activated protein kinase kinase kinase 12 [Source:HGNC Symbol;Acc:6851]
ENSG00000139626	ITGB7	integrin, beta 7 [Source:HGNC Symbol;Acc:6162]
ENSG00000139874	SSTR1	somatostatin receptor 1 [Source:HGNC Symbol;Acc:11330]
ENSG00000140009	ESR2	estrogen receptor 2 (ER beta) [Source:HGNC Symbol;Acc:3468]
ENSG00000140443	IGF1R	insulin-like growth factor 1 receptor [Source:HGNC Symbol;Acc:5465]
ENSG00000140459	CYP11A1	cytochrome P450, family 11, subfamily A, polypeptide 1 [Source:HGNC Symbol;Acc:2590]
ENSG00000140465	CYP1A1	cytochrome P450, family 1, subfamily A, polypeptide 1 [Source:HGNC Symbol;Acc:2595]
ENSG00000140474	ULK3	unc-51 like kinase 3 [Source:HGNC Symbol;Acc:19703]
ENSG00000140505	CYP1A2	cytochrome P450, family 1, subfamily A, polypeptide 2 [Source:HGNC Symbol;Acc:2596]
ENSG00000140538	NTRK3	neurotrophic tyrosine kinase, receptor, type 3 [Source:HGNC Symbol;Acc:8033]
ENSG00000140675	SLC5A2	solute carrier family 5 (sodium/glucose cotransporter), member 2 [Source:HGNC Symbol;Acc:11037]
ENSG00000140795	MYLK3	myosin light chain kinase 3 [Source:HGNC Symbol;Acc:29826]
ENSG00000140798	ABCC12	ATP-binding cassette, sub-family C (CFTR/MRP), member 12 [Source:HGNC Symbol;Acc:14640]
ENSG00000140835	CHST4	carbohydrate (N-acetylglucosamine 6-O) sulfotransferase 4 [Source:HGNC Symbol;Acc:1972]
ENSG00000140992	PDPK1	3-phosphoinositide dependent protein kinase-1 [Source:HGNC Symbol;Acc:8816]
ENSG00000141458	NPC1	Niemann-Pick disease, type C1 [Source:HGNC Symbol;Acc:7897]
ENSG00000141503	MINK1	misshapen-like kinase 1 [Source:HGNC Symbol;Acc:17565]
ENSG00000141510	TP53	tumor protein p53 [Source:HGNC Symbol;Acc:11998]
ENSG00000141551	CSNK1D	casein kinase 1, delta [Source:HGNC Symbol;Acc:2452]
ENSG00000141720	PIP4K2B	phosphatidylinositol-5-phosphate 4-kinase, type II, beta [Source:HGNC Symbol;Acc:8998]
ENSG00000141736	ERBB2	v-erb-b2 avian erythroblastic leukemia viral oncogene homolog 2 [Source:HGNC Symbol;Acc:3430]
ENSG00000141744	PNMT	phenylethanolamine N-methyltransferase [Source:HGNC Symbol;Acc:9160]
ENSG00000142002	DPP9	dipeptidyl-peptidase 9 [Source:HGNC Symbol;Acc:18648]
ENSG00000142166	IFNAR1	interferon (alpha, beta and omega) receptor 1 [Source:HGNC Symbol;Acc:5432]
ENSG00000142168	SOD1	superoxide dismutase 1, soluble [Source:HGNC Symbol;Acc:11179]
ENSG00000142178	SIK1	salt-inducible kinase 1 [Source:HGNC Symbol;Acc:11142]
ENSG00000142192	APP	amyloid beta (A4) precursor protein [Source:HGNC Symbol;Acc:620]
ENSG00000142208	AKT1	v-akt murine thymoma viral oncogene homolog 1 [Source:HGNC Symbol;Acc:391]
ENSG00000142319	SLC6A3	solute carrier family 6 (neurotransmitter transporter), member 3 [Source:HGNC Symbol;Acc:11049]
ENSG00000142494	SLC47A1	solute carrier family 47 (multidrug and toxin extrusion), member 1 [Source:HGNC Symbol;Acc:25588]
ENSG00000142583	SLC2A5	solute carrier family 2 (facilitated glucose/fructose transporter), member 5 [Source:HGNC Symbol;Acc:11010]
ENSG00000142627	EPHA2	EPH receptor A2 [Source:HGNC Symbol;Acc:3386]
ENSG00000142731	PLK4	polo-like kinase 4 [Source:HGNC Symbol;Acc:11397]
ENSG00000142973	CYP4B1	cytochrome P450, family 4, subfamily B, polypeptide 1 [Source:HGNC Symbol;Acc:2644]
ENSG00000143149	ALDH9A1	aldehyde dehydrogenase 9 family, member A1 [Source:HGNC Symbol;Acc:412]
ENSG00000143167	GPA33	glycoprotein A33 (transmembrane) [Source:HGNC Symbol;Acc:4445]
ENSG00000143171	RXRG	retinoid X receptor, gamma [Source:HGNC Symbol;Acc:10479]
ENSG00000143198	MGST3	microsomal glutathione S-transferase 3 [Source:HGNC Symbol;Acc:7064]
ENSG00000143217	PVRL4	poliovirus receptor-related 4 [Source:HGNC Symbol;Acc:19688]
ENSG00000143257	NR1I3	nuclear receptor subfamily 1, group I, member 3 [Source:HGNC Symbol;Acc:7969]
ENSG00000143322	ABL2	c-abl oncogene 2, non-receptor tyrosine kinase [Source:HGNC Symbol;Acc:77]
ENSG00000143365	RORC	RAR-related orphan receptor C [Source:HGNC Symbol;Acc:10260]
ENSG00000143387	CTSK	cathepsin K [Source:HGNC Symbol;Acc:2536]
ENSG00000143398	PIP5K1A	phosphatidylinositol-4-phosphate 5-kinase, type I, alpha [Source:HGNC Symbol;Acc:8994]
ENSG00000143437	ARNT	aryl hydrocarbon receptor nuclear translocator [Source:HGNC Symbol;Acc:700]
ENSG00000143466	IKBKE	inhibitor of kappa light polypeptide gene enhancer in B-cells, kinase epsilon [Source:HGNC Symbol;Acc:14552]
ENSG00000143498	TAF1A	TATA box binding protein (TBP)-associated factor, RNA polymerase I, A, 48kDa [Source:HGNC Symbol;Acc:11532]
ENSG00000143799	PARP1	poly (ADP-ribose) polymerase 1 [Source:HGNC Symbol;Acc:270]
ENSG00000143801	PSEN2	presenilin 2 (Alzheimer disease 4) [Source:HGNC Symbol;Acc:9509]
ENSG00000143819	EPHX1	epoxide hydrolase 1, microsomal (xenobiotic) [Source:HGNC Symbol;Acc:3401]
ENSG00000143839	REN	renin [Source:HGNC Symbol;Acc:9958]
ENSG00000143851	PTPN7	protein tyrosine phosphatase, non-receptor type 7 [Source:HGNC Symbol;Acc:9659]
ENSG00000144230	GPR17	G protein-coupled receptor 17 [Source:HGNC Symbol;Acc:4471]
ENSG00000144285	SCN1A	sodium channel, voltage-gated, type I, alpha subunit [Source:HGNC Symbol;Acc:10585]
ENSG00000144481	TRPM8	transient receptor potential cation channel, subfamily M, member 8 [Source:HGNC Symbol;Acc:17961]
ENSG00000144671	SLC22A14	solute carrier family 22, member 14 [Source:HGNC Symbol;Acc:8495]
ENSG00000144852	NR1I2	nuclear receptor subfamily 1, group I, member 2 [Source:HGNC Symbol;Acc:7968]
ENSG00000144891	AGTR1	angiotensin II receptor, type 1 [Source:HGNC Symbol;Acc:336]
ENSG00000145242	EPHA5	EPH receptor A5 [Source:HGNC Symbol;Acc:3389]
ENSG00000145321	GC	group-specific component (vitamin D binding protein) [Source:HGNC Symbol;Acc:4187]
ENSG00000145349	CAMK2D	calcium/calmodulin-dependent protein kinase II delta [Source:HGNC Symbol;Acc:1462]
ENSG00000145386	CCNA2	cyclin A2 [Source:HGNC Symbol;Acc:1578]
ENSG00000145545	SRD5A1	steroid-5-alpha-reductase, alpha polypeptide 1 (3-oxo-5 alpha-steroid delta 4-dehydrogenase alpha 1) [Source:HGNC Symbol;Acc:11284]
ENSG00000145777	TSLP	thymic stromal lymphopoietin [Source:HGNC Symbol;Acc:30743]
ENSG00000145839	IL9	interleukin 9 [Source:HGNC Symbol;Acc:6029]
ENSG00000145863	GABRA6	gamma-aminobutyric acid (GABA) A receptor, alpha 6 [Source:HGNC Symbol;Acc:4080]
ENSG00000145864	GABRB2	gamma-aminobutyric acid (GABA) A receptor, beta 2 [Source:HGNC Symbol;Acc:4082]
ENSG00000145888	GLRA1	glycine receptor, alpha 1 [Source:HGNC Symbol;Acc:4326]
ENSG00000145949	MYLK4	myosin light chain kinase family, member 4 [Source:HGNC Symbol;Acc:27972]
ENSG00000146070	PLA2G7	phospholipase A2, group VII (platelet-activating factor acetylhydrolase, plasma) [Source:HGNC Symbol;Acc:9040]
ENSG00000146233	CYP39A1	cytochrome P450, family 39, subfamily A, polypeptide 1 [Source:HGNC Symbol;Acc:17449]
ENSG00000146242	TPBG	trophoblast glycoprotein [Source:HGNC Symbol;Acc:12004]
ENSG00000146399	TAAR1	trace amine associated receptor 1 [Source:HGNC Symbol;Acc:17734]
ENSG00000146477	SLC22A3	solute carrier family 22 (organic cation transporter), member 3 [Source:HGNC Symbol;Acc:10967]
ENSG00000146648	EGFR	epidermal growth factor receptor [Source:HGNC Symbol;Acc:3236]
ENSG00000146872	TLK2	tousled-like kinase 2 [Source:HGNC Symbol;Acc:11842]
ENSG00000146904	EPHA1	EPH receptor A1 [Source:HGNC Symbol;Acc:3385]
ENSG00000147082	CCNB3	cyclin B3 [Source:HGNC Symbol;Acc:18709]
ENSG00000147099	HDAC8	histone deacetylase 8 [Source:HGNC Symbol;Acc:13315]
ENSG00000147119	CHST7	carbohydrate (N-acetylglucosamine 6-O) sulfotransferase 7 [Source:HGNC Symbol;Acc:13817]
ENSG00000147155	EBP	emopamil binding protein (sterol isomerase) [Source:HGNC Symbol;Acc:3133]
ENSG00000147246	HTR2C	5-hydroxytryptamine (serotonin) receptor 2C, G protein-coupled [Source:HGNC Symbol;Acc:5295]
ENSG00000147257	GPC3	glypican 3 [Source:HGNC Symbol;Acc:4451]
ENSG00000147576	ADHFE1	alcohol dehydrogenase, iron containing, 1 [Source:HGNC Symbol;Acc:16354]
ENSG00000147873	IFNA5	interferon, alpha 5 [Source:HGNC Symbol;Acc:5426]
ENSG00000147955	SIGMAR1	sigma non-opioid intracellular receptor 1 [Source:HGNC Symbol;Acc:8157]
ENSG00000148053	NTRK2	neurotrophic tyrosine kinase, receptor, type 2 [Source:HGNC Symbol;Acc:8032]
ENSG00000148154	UGCG	UDP-glucose ceramide glucosyltransferase [Source:HGNC Symbol;Acc:12524]
ENSG00000148344	PTGES	prostaglandin E synthase [Source:HGNC Symbol;Acc:9599]
ENSG00000148400	NOTCH1	notch 1 [Source:HGNC Symbol;Acc:7881]
ENSG00000148408	CACNA1B	calcium channel, voltage-dependent, N type, alpha 1B subunit [Source:HGNC Symbol;Acc:1389]
ENSG00000148660	CAMK2G	calcium/calmodulin-dependent protein kinase II gamma [Source:HGNC Symbol;Acc:1463]
ENSG00000148680	HTR7	5-hydroxytryptamine (serotonin) receptor 7, adenylate cyclase-coupled [Source:HGNC Symbol;Acc:5302]
ENSG00000148795	CYP17A1	cytochrome P450, family 17, subfamily A, polypeptide 1 [Source:HGNC Symbol;Acc:2593]
ENSG00000148834	GSTO1	glutathione S-transferase omega 1 [Source:HGNC Symbol;Acc:13312]
ENSG00000148848	ADAM12	ADAM metallopeptidase domain 12 [Source:HGNC Symbol;Acc:190]
ENSG00000149269	PAK1	p21 protein (Cdc42/Rac)-activated kinase 1 [Source:HGNC Symbol;Acc:8590]
ENSG00000149294	NCAM1	neural cell adhesion molecule 1 [Source:HGNC Symbol;Acc:7656]
ENSG00000149295	DRD2	dopamine receptor D2 [Source:HGNC Symbol;Acc:3023]
ENSG00000149305	HTR3B	5-hydroxytryptamine (serotonin) receptor 3B, ionotropic [Source:HGNC Symbol;Acc:5298]
ENSG00000149403	GRIK4	glutamate receptor, ionotropic, kainate 4 [Source:HGNC Symbol;Acc:4582]
ENSG00000149452	SLC22A8	solute carrier family 22 (organic anion transporter), member 8 [Source:HGNC Symbol;Acc:10972]
ENSG00000149554	CHEK1	checkpoint kinase 1 [Source:HGNC Symbol;Acc:1925]
ENSG00000149742	SLC22A9	solute carrier family 22 (organic anion transporter), member 9 [Source:HGNC Symbol;Acc:16261]
ENSG00000149968	MMP3	matrix metallopeptidase 3 (stromelysin 1, progelatinase) [Source:HGNC Symbol;Acc:7173]
ENSG00000150093	ITGB1	integrin, beta 1 (fibronectin receptor, beta polypeptide, antigen CD29 includes MDF2, MSK12) [Source:HGNC Symbol;Acc:6153]
ENSG00000150337	FCGR1A	Fc fragment of IgG, high affinity Ia, receptor (CD64) [Source:HGNC Symbol;Acc:3613]
ENSG00000150457	LATS2	large tumor suppressor kinase 2 [Source:HGNC Symbol;Acc:6515]
ENSG00000150540	HNMT	histamine N-methyltransferase [Source:HGNC Symbol;Acc:5028]
ENSG00000150593	PDCD4	programmed cell death 4 (neoplastic transformation inhibitor) [Source:HGNC Symbol;Acc:8763]
ENSG00000150594	ADRA2A	adrenoceptor alpha 2A [Source:HGNC Symbol;Acc:281]
ENSG00000150782	IL18	interleukin 18 (interferon-gamma-inducing factor) [Source:HGNC Symbol;Acc:5986]
ENSG00000151067	CACNA1C	calcium channel, voltage-dependent, L type, alpha 1C subunit [Source:HGNC Symbol;Acc:1390]
ENSG00000151090	THRB	thyroid hormone receptor, beta [Source:HGNC Symbol;Acc:11799]
ENSG00000151224	MAT1A	methionine adenosyltransferase I, alpha [Source:HGNC Symbol;Acc:6903]
ENSG00000151247	EIF4E	eukaryotic translation initiation factor 4E [Source:HGNC Symbol;Acc:3287]
ENSG00000151422	FER	fer (fps/fes related) tyrosine kinase [Source:HGNC Symbol;Acc:3655]
ENSG00000151577	DRD3	dopamine receptor D3 [Source:HGNC Symbol;Acc:3024]
ENSG00000151617	EDNRA	endothelin receptor type A [Source:HGNC Symbol;Acc:3179]
ENSG00000151623	NR3C2	nuclear receptor subfamily 3, group C, member 2 [Source:HGNC Symbol;Acc:7979]
ENSG00000151665	PIGF	phosphatidylinositol glycan anchor biosynthesis, class F [Source:HGNC Symbol;Acc:8962]
ENSG00000151694	ADAM17	ADAM metallopeptidase domain 17 [Source:HGNC Symbol;Acc:195]
ENSG00000151834	GABRA2	gamma-aminobutyric acid (GABA) A receptor, alpha 2 [Source:HGNC Symbol;Acc:4076]
ENSG00000152270	PDE3B	phosphodiesterase 3B, cGMP-inhibited [Source:HGNC Symbol;Acc:8779]
ENSG00000152578	GRIA4	glutamate receptor, ionotropic, AMPA 4 [Source:HGNC Symbol;Acc:4574]
ENSG00000152601	MBNL1	muscleblind-like splicing regulator 1 [Source:HGNC Symbol;Acc:6923]
ENSG00000152822	GRM1	glutamate receptor, metabotropic 1 [Source:HGNC Symbol;Acc:4593]
ENSG00000153208	MERTK	c-mer proto-oncogene tyrosine kinase [Source:HGNC Symbol;Acc:7027]
ENSG00000153253	SCN3A	sodium channel, voltage-gated, type III, alpha subunit [Source:HGNC Symbol;Acc:10590]
ENSG00000153923	CLCA3P	chloride channel accessory 3, pseudogene [Source:HGNC Symbol;Acc:2017]
ENSG00000153956	CACNA2D1	calcium channel, voltage-dependent, alpha 2/delta subunit 1 [Source:HGNC Symbol;Acc:1399]
ENSG00000154080	CHST9	carbohydrate (N-acetylgalactosamine 4-0) sulfotransferase 9 [Source:HGNC Symbol;Acc:19898]
ENSG00000154188	ANGPT1	angiopoietin 1 [Source:HGNC Symbol;Acc:484]
ENSG00000154229	PRKCA	protein kinase C, alpha [Source:HGNC Symbol;Acc:9393]
ENSG00000154310	TNIK	TRAF2 and NCK interacting kinase [Source:HGNC Symbol;Acc:30765]
ENSG00000154928	EPHB1	EPH receptor B1 [Source:HGNC Symbol;Acc:3392]
ENSG00000155111	CDK19	cyclin-dependent kinase 19 [Source:HGNC Symbol;Acc:19338]
ENSG00000155380	SLC16A1	solute carrier family 16 (monocarboxylate transporter), member 1 [Source:HGNC Symbol;Acc:10922]
ENSG00000155465	SLC7A7	solute carrier family 7 (amino acid transporter light chain, y+L system), member 7 [Source:HGNC Symbol;Acc:11065]
ENSG00000155511	GRIA1	glutamate receptor, ionotropic, AMPA 1 [Source:HGNC Symbol;Acc:4571]
ENSG00000156006	NAT2	N-acetyltransferase 2 (arylamine N-acetyltransferase) [Source:HGNC Symbol;Acc:7646]
ENSG00000156096	UGT2B4	UDP glucuronosyltransferase 2 family, polypeptide B4 [Source:HGNC Symbol;Acc:12553]
ENSG00000156103	MMP16	matrix metallopeptidase 16 (membrane-inserted) [Source:HGNC Symbol;Acc:7162]
ENSG00000156222	SLC28A1	solute carrier family 28 (concentrative nucleoside transporter), member 1 [Source:HGNC Symbol;Acc:11001]
ENSG00000156427	FGF18	fibroblast growth factor 18 [Source:HGNC Symbol;Acc:3674]
ENSG00000156711	MAPK13	mitogen-activated protein kinase 13 [Source:HGNC Symbol;Acc:6875]
ENSG00000156738	MS4A1	membrane-spanning 4-domains, subfamily A, member 1 [Source:HGNC Symbol;Acc:7315]
ENSG00000156873	PHKG2	phosphorylase kinase, gamma 2 (testis) [Source:HGNC Symbol;Acc:8931]
ENSG00000157005	SST	somatostatin [Source:HGNC Symbol;Acc:11329]
ENSG00000157017	GHRL	ghrelin/obestatin prepropeptide [Source:HGNC Symbol;Acc:18129]
ENSG00000157103	SLC6A1	solute carrier family 6 (neurotransmitter transporter), member 1 [Source:HGNC Symbol;Acc:11042]
ENSG00000157219	HTR5A	5-hydroxytryptamine (serotonin) receptor 5A, G protein-coupled [Source:HGNC Symbol;Acc:5300]
ENSG00000157227	MMP14	matrix metallopeptidase 14 (membrane-inserted) [Source:HGNC Symbol;Acc:7160]
ENSG00000157326	DHRS4	dehydrogenase/reductase (SDR family) member 4 [Source:HGNC Symbol;Acc:16985]
ENSG00000157379	DHRS1	dehydrogenase/reductase (SDR family) member 1 [Source:HGNC Symbol;Acc:16445]
ENSG00000157388	CACNA1D	calcium channel, voltage-dependent, L type, alpha 1D subunit [Source:HGNC Symbol;Acc:1391]
ENSG00000157404	KIT	v-kit Hardy-Zuckerman 4 feline sarcoma viral oncogene homolog [Source:HGNC Symbol;Acc:6342]
ENSG00000157456	CCNB2	cyclin B2 [Source:HGNC Symbol;Acc:1580]
ENSG00000157540	DYRK1A	dual-specificity tyrosine-(Y)-phosphorylation regulated kinase 1A [Source:HGNC Symbol;Acc:3091]
ENSG00000157764	BRAF	v-raf murine sarcoma viral oncogene homolog B [Source:HGNC Symbol;Acc:1097]
ENSG00000157765	SLC34A2	solute carrier family 34 (type II sodium/phosphate contransporter), member 2 [Source:HGNC Symbol;Acc:11020]
ENSG00000158104	HPD	4-hydroxyphenylpyruvate dioxygenase [Source:HGNC Symbol;Acc:5147]
ENSG00000158125	XDH	xanthine dehydrogenase [Source:HGNC Symbol;Acc:12805]
ENSG00000158296	SLC13A3	solute carrier family 13 (sodium-dependent dicarboxylate transporter), member 3 [Source:HGNC Symbol;Acc:14430]
ENSG00000158748	HTR6	5-hydroxytryptamine (serotonin) receptor 6, G protein-coupled [Source:HGNC Symbol;Acc:5301]
ENSG00000158825	CDA	cytidine deaminase [Source:HGNC Symbol;Acc:1712]
ENSG00000159110	IFNAR2	interferon (alpha, beta and omega) receptor 2 [Source:HGNC Symbol;Acc:5433]
ENSG00000159128	IFNGR2	interferon gamma receptor 2 (interferon gamma transducer 1) [Source:HGNC Symbol;Acc:5440]
ENSG00000159131	GART	phosphoribosylglycinamide formyltransferase, phosphoribosylglycinamide synthetase, phosphoribosylaminoimidazole synthetase [Source:HGNC Symbol;Acc:4163]
ENSG00000159164	SV2A	synaptic vesicle glycoprotein 2A [Source:HGNC Symbol;Acc:20566]
ENSG00000159228	CBR1	carbonyl reductase 1 [Source:HGNC Symbol;Acc:1548]
ENSG00000159231	CBR3	carbonyl reductase 3 [Source:HGNC Symbol;Acc:1549]
ENSG00000159423	ALDH4A1	aldehyde dehydrogenase 4 family, member A1 [Source:HGNC Symbol;Acc:406]
ENSG00000159640	ACE	angiotensin I converting enzyme [Source:HGNC Symbol;Acc:2707]
ENSG00000159958	TNFRSF13C	tumor necrosis factor receptor superfamily, member 13C [Source:HGNC Symbol;Acc:17755]
ENSG00000160013	PTGIR	prostaglandin I2 (prostacyclin) receptor (IP) [Source:HGNC Symbol;Acc:9602]
ENSG00000160179	ABCG1	ATP-binding cassette, sub-family G (WHITE), member 1 [Source:HGNC Symbol;Acc:73]
ENSG00000160223	ICOSLG	inducible T-cell co-stimulator ligand [Source:HGNC Symbol;Acc:17087]
ENSG00000160255	ITGB2	integrin, beta 2 (complement component 3 receptor 3 and 4 subunit) [Source:HGNC Symbol;Acc:6155]
ENSG00000160396	HIPK4	homeodomain interacting protein kinase 4 [Source:HGNC Symbol;Acc:19007]
ENSG00000160469	BRSK1	BR serine/threonine kinase 1 [Source:HGNC Symbol;Acc:18994]
ENSG00000160551	TAOK1	TAO kinase 1 [Source:HGNC Symbol;Acc:29259]
ENSG00000160584	SIK3	SIK family kinase 3 [Source:HGNC Symbol;Acc:29165]
ENSG00000160683	CXCR5	chemokine (C-X-C motif) receptor 5 [Source:HGNC Symbol;Acc:1060]
ENSG00000160712	IL6R	interleukin 6 receptor [Source:HGNC Symbol;Acc:6019]
ENSG00000160716	CHRNB2	cholinergic receptor, nicotinic, beta 2 (neuronal) [Source:HGNC Symbol;Acc:1962]
ENSG00000160752	FDPS	farnesyl diphosphate synthase [Source:HGNC Symbol;Acc:3631]
ENSG00000160789	LMNA	lamin A/C [Source:HGNC Symbol;Acc:6636]
ENSG00000160791	CCR5	chemokine (C-C motif) receptor 5 (gene/pseudogene) [Source:HGNC Symbol;Acc:1606]
ENSG00000160801	PTH1R	parathyroid hormone 1 receptor [Source:HGNC Symbol;Acc:9608]
ENSG00000160867	FGFR4	fibroblast growth factor receptor 4 [Source:HGNC Symbol;Acc:3691]
ENSG00000160868	CYP3A4	cytochrome P450, family 3, subfamily A, polypeptide 4 [Source:HGNC Symbol;Acc:2637]
ENSG00000160870	CYP3A7	cytochrome P450, family 3, subfamily A, polypeptide 7 [Source:HGNC Symbol;Acc:2640]
ENSG00000160882	CYP11B1	cytochrome P450, family 11, subfamily B, polypeptide 1 [Source:HGNC Symbol;Acc:2591]
ENSG00000160951	PTGER1	prostaglandin E receptor 1 (subtype EP1), 42kDa [Source:HGNC Symbol;Acc:9593]
ENSG00000161509	GRIN2C	glutamate receptor, ionotropic, N-methyl D-aspartate 2C [Source:HGNC Symbol;Acc:4587]
ENSG00000161638	ITGA5	integrin, alpha 5 (fibronectin receptor, alpha polypeptide) [Source:HGNC Symbol;Acc:6141]
ENSG00000161905	ALOX15	arachidonate 15-lipoxygenase [Source:HGNC Symbol;Acc:433]
ENSG00000162009	SSTR5	somatostatin receptor 5 [Source:HGNC Symbol;Acc:11334]
ENSG00000162302	RPS6KA4	ribosomal protein S6 kinase, 90kDa, polypeptide 4 [Source:HGNC Symbol;Acc:10433]
ENSG00000162409	PRKAA2	protein kinase, AMP-activated, alpha 2 catalytic subunit [Source:HGNC Symbol;Acc:9377]
ENSG00000162434	JAK1	Janus kinase 1 [Source:HGNC Symbol;Acc:6190]
ENSG00000162496	DHRS3	dehydrogenase/reductase (SDR family) member 3 [Source:HGNC Symbol;Acc:17693]
ENSG00000162733	DDR2	discoidin domain receptor tyrosine kinase 2 [Source:HGNC Symbol;Acc:2731]
ENSG00000162736	NCSTN	nicastrin [Source:HGNC Symbol;Acc:17091]
ENSG00000163131	CTSS	cathepsin S [Source:HGNC Symbol;Acc:2545]
ENSG00000163235	TGFA	transforming growth factor, alpha [Source:HGNC Symbol;Acc:11765]
ENSG00000163285	GABRG1	gamma-aminobutyric acid (GABA) A receptor, gamma 1 [Source:HGNC Symbol;Acc:4086]
ENSG00000163288	GABRB1	gamma-aminobutyric acid (GABA) A receptor, beta 1 [Source:HGNC Symbol;Acc:4081]
ENSG00000163349	HIPK1	homeodomain interacting protein kinase 1 [Source:HGNC Symbol;Acc:19006]
ENSG00000163393	SLC22A15	solute carrier family 22, member 15 [Source:HGNC Symbol;Acc:20301]
ENSG00000163394	CCKAR	cholecystokinin A receptor [Source:HGNC Symbol;Acc:1570]
ENSG00000163399	ATP1A1	ATPase, Na+/K+ transporting, alpha 1 polypeptide [Source:HGNC Symbol;Acc:799]
ENSG00000163406	SLC15A2	solute carrier family 15 (oligopeptide transporter), member 2 [Source:HGNC Symbol;Acc:10921]
ENSG00000163464	CXCR1	chemokine (C-X-C motif) receptor 1 [Source:HGNC Symbol;Acc:6026]
ENSG00000163485	ADORA1	adenosine A1 receptor [Source:HGNC Symbol;Acc:262]
ENSG00000163513	TGFBR2	transforming growth factor, beta receptor II (70/80kDa) [Source:HGNC Symbol;Acc:11773]
ENSG00000163517	HDAC11	histone deacetylase 11 [Source:HGNC Symbol;Acc:19086]
ENSG00000163545	NUAK2	NUAK family, SNF1-like kinase, 2 [Source:HGNC Symbol;Acc:29558]
ENSG00000163558	PRKCI	protein kinase C, iota [Source:HGNC Symbol;Acc:9404]
ENSG00000163586	FABP1	fatty acid binding protein 1, liver [Source:HGNC Symbol;Acc:3555]
ENSG00000163599	CTLA4	cytotoxic T-lymphocyte-associated protein 4 [Source:HGNC Symbol;Acc:2505]
ENSG00000163600	ICOS	inducible T-cell co-stimulator [Source:HGNC Symbol;Acc:5351]
ENSG00000163673	DCLK3	doublecortin-like kinase 3 [Source:HGNC Symbol;Acc:19005]
ENSG00000163823	CCR1	chemokine (C-C motif) receptor 1 [Source:HGNC Symbol;Acc:1602]
ENSG00000163873	GRIK3	glutamate receptor, ionotropic, kainate 3 [Source:HGNC Symbol;Acc:4581]
ENSG00000163932	PRKCD	protein kinase C, delta [Source:HGNC Symbol;Acc:9399]
ENSG00000164024	METAP1	methionyl aminopeptidase 1 [Source:HGNC Symbol;Acc:15789]
ENSG00000164078	MST1R	macrophage stimulating 1 receptor (c-met-related tyrosine kinase) [Source:HGNC Symbol;Acc:7381]
ENSG00000164082	GRM2	glutamate receptor, metabotropic 2 [Source:HGNC Symbol;Acc:4594]
ENSG00000164129	NPY5R	neuropeptide Y receptor Y5 [Source:HGNC Symbol;Acc:7958]
ENSG00000164136	IL15	interleukin 15 [Source:HGNC Symbol;Acc:5977]
ENSG00000164171	ITGA2	integrin, alpha 2 (CD49B, alpha 2 subunit of VLA-2 receptor) [Source:HGNC Symbol;Acc:6137]
ENSG00000164270	HTR4	5-hydroxytryptamine (serotonin) receptor 4, G protein-coupled [Source:HGNC Symbol;Acc:5299]
ENSG00000164344	KLKB1	kallikrein B, plasma (Fletcher factor) 1 [Source:HGNC Symbol;Acc:6371]
ENSG00000164400	CSF2	colony stimulating factor 2 (granulocyte-macrophage) [Source:HGNC Symbol;Acc:2434]
ENSG00000164418	GRIK2	glutamate receptor, ionotropic, kainate 2 [Source:HGNC Symbol;Acc:4580]
ENSG00000164535	DAGLB	diacylglycerol lipase, beta [Source:HGNC Symbol;Acc:28923]
ENSG00000164543	STK17A	serine/threonine kinase 17a [Source:HGNC Symbol;Acc:11395]
ENSG00000164647	STEAP1	six transmembrane epithelial antigen of the prostate 1 [Source:HGNC Symbol;Acc:11378]
ENSG00000164690	SHH	sonic hedgehog [Source:HGNC Symbol;Acc:10848]
ENSG00000164733	CTSB	cathepsin B [Source:HGNC Symbol;Acc:2527]
ENSG00000164742	ADCY1	adenylate cyclase 1 (brain) [Source:HGNC Symbol;Acc:232]
ENSG00000164776	PHKG1	phosphorylase kinase, gamma 1 (muscle) [Source:HGNC Symbol;Acc:8930]
ENSG00000164850	GPER1	G protein-coupled estrogen receptor 1 [Source:HGNC Symbol;Acc:4485]
ENSG00000164867	NOS3	nitric oxide synthase 3 (endothelial cell) [Source:HGNC Symbol;Acc:7876]
ENSG00000164879	CA3	carbonic anhydrase III, muscle specific [Source:HGNC Symbol;Acc:1374]
ENSG00000164885	CDK5	cyclin-dependent kinase 5 [Source:HGNC Symbol;Acc:1774]
ENSG00000164904	ALDH7A1	aldehyde dehydrogenase 7 family, member A1 [Source:HGNC Symbol;Acc:877]
ENSG00000165025	SYK	spleen tyrosine kinase [Source:HGNC Symbol;Acc:11491]
ENSG00000165029	ABCA1	ATP-binding cassette, sub-family A (ABC1), member 1 [Source:HGNC Symbol;Acc:29]
ENSG00000165092	ALDH1A1	aldehyde dehydrogenase 1 family, member A1 [Source:HGNC Symbol;Acc:402]
ENSG00000165240	ATP7A	ATPase, Cu++ transporting, alpha polypeptide [Source:HGNC Symbol;Acc:869]
ENSG00000165304	MELK	maternal embryonic leucine zipper kinase [Source:HGNC Symbol;Acc:16870]
ENSG00000165409	TSHR	thyroid stimulating hormone receptor [Source:HGNC Symbol;Acc:12373]
ENSG00000165646	SLC18A2	solute carrier family 18 (vesicular monoamine transporter), member 2 [Source:HGNC Symbol;Acc:10935]
ENSG00000165731	RET	ret proto-oncogene [Source:HGNC Symbol;Acc:9967]
ENSG00000165841	CYP2C19	cytochrome P450, family 2, subfamily C, polypeptide 19 [Source:HGNC Symbol;Acc:2621]
ENSG00000166148	AVPR1A	arginine vasopressin receptor 1A [Source:HGNC Symbol;Acc:895]
ENSG00000166206	GABRB3	gamma-aminobutyric acid (GABA) A receptor, beta 3 [Source:HGNC Symbol;Acc:4083]
ENSG00000166501	PRKCB	protein kinase C, beta [Source:HGNC Symbol;Acc:9395]
ENSG00000166603	MC4R	melanocortin 4 receptor [Source:HGNC Symbol;Acc:6932]
ENSG00000166736	HTR3A	5-hydroxytryptamine (serotonin) receptor 3A, ionotropic [Source:HGNC Symbol;Acc:5297]
ENSG00000166741	NNMT	nicotinamide N-methyltransferase [Source:HGNC Symbol;Acc:7861]
ENSG00000166794	PPIB	peptidylprolyl isomerase B (cyclophilin B) [Source:HGNC Symbol;Acc:9255]
ENSG00000166851	PLK1	polo-like kinase 1 [Source:HGNC Symbol;Acc:9077]
ENSG00000167165	UGT1A6	UDP glucuronosyltransferase 1 family, polypeptide A6 [Source:HGNC Symbol;Acc:12538]
ENSG00000167244	IGF2	insulin-like growth factor 2 (somatomedin A) [Source:HGNC Symbol;Acc:5466]
ENSG00000167325	RRM1	ribonucleotide reductase M1 [Source:HGNC Symbol;Acc:10451]
ENSG00000167346	MMP26	matrix metallopeptidase 26 [Source:HGNC Symbol;Acc:14249]
ENSG00000167397	VKORC1	vitamin K epoxide reductase complex, subunit 1 [Source:HGNC Symbol;Acc:23663]
ENSG00000167434	CA4	carbonic anhydrase IV [Source:HGNC Symbol;Acc:1375]
ENSG00000167468	GPX4	glutathione peroxidase 4 [Source:HGNC Symbol;Acc:4556]
ENSG00000167536	DHRS13	dehydrogenase/reductase (SDR family) member 13 [Source:HGNC Symbol;Acc:28326]
ENSG00000167600	CYP2S1	cytochrome P450, family 2, subfamily S, polypeptide 1 [Source:HGNC Symbol;Acc:15654]
ENSG00000167601	AXL	AXL receptor tyrosine kinase [Source:HGNC Symbol;Acc:905]
ENSG00000167653	PSCA	prostate stem cell antigen [Source:HGNC Symbol;Acc:9500]
ENSG00000167657	DAPK3	death-associated protein kinase 3 [Source:HGNC Symbol;Acc:2676]
ENSG00000167658	EEF2	eukaryotic translation elongation factor 2 [Source:HGNC Symbol;Acc:3214]
ENSG00000167723	TRPV3	transient receptor potential cation channel, subfamily V, member 3 [Source:HGNC Symbol;Acc:18084]
ENSG00000167900	TK1	thymidine kinase 1, soluble [Source:HGNC Symbol;Acc:11830]
ENSG00000167910	CYP7A1	cytochrome P450, family 7, subfamily A, polypeptide 1 [Source:HGNC Symbol;Acc:2651]
ENSG00000167941	SOST	sclerostin [Source:HGNC Symbol;Acc:13771]
ENSG00000168065	SLC22A11	solute carrier family 22 (organic anion/urate transporter), member 11 [Source:HGNC Symbol;Acc:18120]
ENSG00000168067	MAP4K2	mitogen-activated protein kinase kinase kinase kinase 2 [Source:HGNC Symbol;Acc:6864]
ENSG00000168229	PTGDR	prostaglandin D2 receptor (DP) [Source:HGNC Symbol;Acc:9591]
ENSG00000168298	HIST1H1E	histone cluster 1, H1e [Source:HGNC Symbol;Acc:4718]
ENSG00000168356	SCN11A	sodium channel, voltage-gated, type XI, alpha subunit [Source:HGNC Symbol;Acc:10583]
ENSG00000168398	BDKRB2	bradykinin receptor B2 [Source:HGNC Symbol;Acc:1030]
ENSG00000168412	MTNR1A	melatonin receptor 1A [Source:HGNC Symbol;Acc:7463]
ENSG00000168522	FNTA	farnesyltransferase, CAAX box, alpha [Source:HGNC Symbol;Acc:3782]
ENSG00000168539	CHRM1	cholinergic receptor, muscarinic 1 [Source:HGNC Symbol;Acc:1950]
ENSG00000168610	STAT3	signal transducer and activator of transcription 3 (acute-phase response factor) [Source:HGNC Symbol;Acc:11364]
ENSG00000168615	ADAM9	ADAM metallopeptidase domain 9 [Source:HGNC Symbol;Acc:216]
ENSG00000168748	CA7	carbonic anhydrase VII [Source:HGNC Symbol;Acc:1381]
ENSG00000168765	GSTM4	glutathione S-transferase mu 4 [Source:HGNC Symbol;Acc:4636]
ENSG00000168830	HTR1E	5-hydroxytryptamine (serotonin) receptor 1E, G protein-coupled [Source:HGNC Symbol;Acc:5291]
ENSG00000168959	GRM5	glutamate receptor, metabotropic 5 [Source:HGNC Symbol;Acc:4597]
ENSG00000169032	MAP2K1	mitogen-activated protein kinase kinase 1 [Source:HGNC Symbol;Acc:6840]
ENSG00000169083	AR	androgen receptor [Source:HGNC Symbol;Acc:644]
ENSG00000169084	DHRSX	dehydrogenase/reductase (SDR family) X-linked [Source:HGNC Symbol;Acc:18399]
ENSG00000169174	PCSK9	proprotein convertase subtilisin/kexin type 9 [Source:HGNC Symbol;Acc:20001]
ENSG00000169194	IL13	interleukin 13 [Source:HGNC Symbol;Acc:5973]
ENSG00000169239	CA5B	carbonic anhydrase VB, mitochondrial [Source:HGNC Symbol;Acc:1378]
ENSG00000169245	CXCL10	chemokine (C-X-C motif) ligand 10 [Source:HGNC Symbol;Acc:10637]
ENSG00000169252	ADRB2	adrenoceptor beta 2, surface [Source:HGNC Symbol;Acc:286]
ENSG00000169313	P2RY12	purinergic receptor P2Y, G-protein coupled, 12 [Source:HGNC Symbol;Acc:18124]
ENSG00000169398	PTK2	protein tyrosine kinase 2 [Source:HGNC Symbol;Acc:9611]
ENSG00000169403	PTAFR	platelet-activating factor receptor [Source:HGNC Symbol;Acc:9582]
ENSG00000169418	NPR1	natriuretic peptide receptor A/guanylate cyclase A (atrionatriuretic peptide receptor A) [Source:HGNC Symbol;Acc:7943]
ENSG00000169427	KCNK9	potassium channel, subfamily K, member 9 [Source:HGNC Symbol;Acc:6283]
ENSG00000169429	IL8	interleukin 8 [Source:HGNC Symbol;Acc:6025]
ENSG00000169432	SCN9A	sodium channel, voltage-gated, type IX, alpha subunit [Source:HGNC Symbol;Acc:10597]
ENSG00000169442	CD52	CD52 molecule [Source:HGNC Symbol;Acc:1804]
ENSG00000169676	DRD5	dopamine receptor D5 [Source:HGNC Symbol;Acc:3026]
ENSG00000169710	FASN	fatty acid synthase [Source:HGNC Symbol;Acc:3594]
ENSG00000169783	LINGO1	leucine rich repeat and Ig domain containing 1 [Source:HGNC Symbol;Acc:21205]
ENSG00000169836	TACR3	tachykinin receptor 3 [Source:HGNC Symbol;Acc:11528]
ENSG00000169967	MAP3K2	mitogen-activated protein kinase kinase kinase 2 [Source:HGNC Symbol;Acc:6854]
ENSG00000170145	SIK2	salt-inducible kinase 2 [Source:HGNC Symbol;Acc:21680]
ENSG00000170175	CHRNB1	cholinergic receptor, nicotinic, beta 1 (muscle) [Source:HGNC Symbol;Acc:1961]
ENSG00000170209	ANKK1	ankyrin repeat and kinase domain containing 1 [Source:HGNC Symbol;Acc:21027]
ENSG00000170214	ADRA1B	adrenoceptor alpha 1B [Source:HGNC Symbol;Acc:278]
ENSG00000170312	CDK1	cyclin-dependent kinase 1 [Source:HGNC Symbol;Acc:1722]
ENSG00000170421	KRT8	keratin 8 [Source:HGNC Symbol;Acc:6446]
ENSG00000170425	ADORA2B	adenosine A2b receptor [Source:HGNC Symbol;Acc:264]
ENSG00000170430	MGMT	O-6-methylguanine-DNA methyltransferase [Source:HGNC Symbol;Acc:7059]
ENSG00000170458	CD14	CD14 molecule [Source:HGNC Symbol;Acc:1628]
ENSG00000170558	CDH2	cadherin 2, type 1, N-cadherin (neuronal) [Source:HGNC Symbol;Acc:1759]
ENSG00000170820	FSHR	follicle stimulating hormone receptor [Source:HGNC Symbol;Acc:3969]
ENSG00000170899	GSTA4	glutathione S-transferase alpha 4 [Source:HGNC Symbol;Acc:4629]
ENSG00000170956	CEACAM3	carcinoembryonic antigen-related cell adhesion molecule 3 [Source:HGNC Symbol;Acc:1815]
ENSG00000170989	S1PR1	sphingosine-1-phosphate receptor 1 [Source:HGNC Symbol;Acc:3165]
ENSG00000171094	ALK	anaplastic lymphoma receptor tyrosine kinase [Source:HGNC Symbol;Acc:427]
ENSG00000171105	INSR	insulin receptor [Source:HGNC Symbol;Acc:6091]
ENSG00000171132	PRKCE	protein kinase C, epsilon [Source:HGNC Symbol;Acc:9401]
ENSG00000171189	GRIK1	glutamate receptor, ionotropic, kainate 1 [Source:HGNC Symbol;Acc:4579]
ENSG00000171234	UGT2B7	UDP glucuronosyltransferase 2 family, polypeptide B7 [Source:HGNC Symbol;Acc:12554]
ENSG00000171298	GAA	glucosidase, alpha; acid [Source:HGNC Symbol;Acc:4065]
ENSG00000171303	KCNK3	potassium channel, subfamily K, member 3 [Source:HGNC Symbol;Acc:6278]
ENSG00000171310	CHST11	carbohydrate (chondroitin 4) sulfotransferase 11 [Source:HGNC Symbol;Acc:17422]
ENSG00000171345	KRT19	keratin 19 [Source:HGNC Symbol;Acc:6436]
ENSG00000171408	PDE7B	phosphodiesterase 7B [Source:HGNC Symbol;Acc:8792]
ENSG00000171428	NAT1	N-acetyltransferase 1 (arylamine N-acetyltransferase) [Source:HGNC Symbol;Acc:7645]
ENSG00000171497	PPID	peptidylprolyl isomerase D [Source:HGNC Symbol;Acc:9257]
ENSG00000171522	PTGER4	prostaglandin E receptor 4 (subtype EP4) [Source:HGNC Symbol;Acc:9596]
ENSG00000171552	BCL2L1	BCL2-like 1 [Source:HGNC Symbol;Acc:992]
ENSG00000171557	FGG	fibrinogen gamma chain [Source:HGNC Symbol;Acc:3694]
ENSG00000171560	FGA	fibrinogen alpha chain [Source:HGNC Symbol;Acc:3661]
ENSG00000171564	FGB	fibrinogen beta chain [Source:HGNC Symbol;Acc:3662]
ENSG00000171608	PIK3CD	phosphatidylinositol-4,5-bisphosphate 3-kinase, catalytic subunit delta [Source:HGNC Symbol;Acc:8977]
ENSG00000171720	HDAC3	histone deacetylase 3 [Source:HGNC Symbol;Acc:4854]
ENSG00000171759	PAH	phenylalanine hydroxylase [Source:HGNC Symbol;Acc:8582]
ENSG00000171791	BCL2	B-cell CLL/lymphoma 2 [Source:HGNC Symbol;Acc:990]
ENSG00000171848	RRM2	ribonucleotide reductase M2 [Source:HGNC Symbol;Acc:10452]
ENSG00000171873	ADRA1D	adrenoceptor alpha 1D [Source:HGNC Symbol;Acc:280]
ENSG00000171903	CYP4F11	cytochrome P450, family 4, subfamily F, polypeptide 11 [Source:HGNC Symbol;Acc:13265]
ENSG00000172037	LAMB2	laminin, beta 2 (laminin S) [Source:HGNC Symbol;Acc:6487]
ENSG00000172062	SMN1	survival of motor neuron 1, telomeric [Source:HGNC Symbol;Acc:11117]
ENSG00000172156	CCL11	chemokine (C-C motif) ligand 11 [Source:HGNC Symbol;Acc:10610]
ENSG00000172270	BSG	basigin (Ok blood group) [Source:HGNC Symbol;Acc:1116]
ENSG00000172572	PDE3A	phosphodiesterase 3A, cGMP-inhibited [Source:HGNC Symbol;Acc:8778]
ENSG00000172817	CYP7B1	cytochrome P450, family 7, subfamily B, polypeptide 1 [Source:HGNC Symbol;Acc:2652]
ENSG00000172819	RARG	retinoic acid receptor, gamma [Source:HGNC Symbol;Acc:9866]
ENSG00000172831	CES2	carboxylesterase 2 [Source:HGNC Symbol;Acc:1864]
ENSG00000172889	EGFL7	EGF-like-domain, multiple 7 [Source:HGNC Symbol;Acc:20594]
ENSG00000172893	DHCR7	7-dehydrocholesterol reductase [Source:HGNC Symbol;Acc:2860]
ENSG00000172940	SLC22A13	solute carrier family 22 (organic anion/urate transporter), member 13 [Source:HGNC Symbol;Acc:8494]
ENSG00000172955	ADH6	alcohol dehydrogenase 6 (class V) [Source:HGNC Symbol;Acc:255]
ENSG00000173020	ADRBK1	adrenergic, beta, receptor kinase 1 [Source:HGNC Symbol;Acc:289]
ENSG00000173153	ESRRA	estrogen-related receptor alpha [Source:HGNC Symbol;Acc:3471]
ENSG00000173175	ADCY5	adenylate cyclase 5 [Source:HGNC Symbol;Acc:236]
ENSG00000173198	CYSLTR1	cysteinyl leukotriene receptor 1 [Source:HGNC Symbol;Acc:17451]
ENSG00000173327	MAP3K11	mitogen-activated protein kinase kinase kinase 11 [Source:HGNC Symbol;Acc:6850]
ENSG00000173511	VEGFB	vascular endothelial growth factor B [Source:HGNC Symbol;Acc:12681]
ENSG00000173585	CCR9	chemokine (C-C motif) receptor 9 [Source:HGNC Symbol;Acc:1610]
ENSG00000173597	SULT1B1	sulfotransferase family, cytosolic, 1B, member 1 [Source:HGNC Symbol;Acc:17845]
ENSG00000173610	UGT2A1	UDP glucuronosyltransferase 2 family, polypeptide A1, complex locus [Source:HGNC Symbol;Acc:12542]
ENSG00000173638	SLC19A1	solute carrier family 19 (folate transporter), member 1 [Source:HGNC Symbol;Acc:10937]
ENSG00000173930	SLCO4C1	solute carrier organic anion transporter family, member 4C1 [Source:HGNC Symbol;Acc:23612]
ENSG00000174156	GSTA3	glutathione S-transferase alpha 3 [Source:HGNC Symbol;Acc:4628]
ENSG00000174175	SELP	selectin P (granule membrane protein 140kDa, antigen CD62) [Source:HGNC Symbol;Acc:10721]
ENSG00000174292	TNK1	tyrosine kinase, non-receptor, 1 [Source:HGNC Symbol;Acc:11940]
ENSG00000174417	TRHR	thyrotropin-releasing hormone receptor [Source:HGNC Symbol;Acc:12299]
ENSG00000174607	UGT8	UDP glycosyltransferase 8 [Source:HGNC Symbol;Acc:12555]
ENSG00000174640	SLCO2A1	solute carrier organic anion transporter family, member 2A1 [Source:HGNC Symbol;Acc:10955]
ENSG00000174669	SLC29A2	solute carrier family 29 (equilibrative nucleoside transporter), member 2 [Source:HGNC Symbol;Acc:11004]
ENSG00000174672	BRSK2	BR serine/threonine kinase 2 [Source:HGNC Symbol;Acc:11405]
ENSG00000174775	HRAS	Harvey rat sarcoma viral oncogene homolog [Source:HGNC Symbol;Acc:5173]
ENSG00000174807	CD248	CD248 molecule, endosialin [Source:HGNC Symbol;Acc:18219]
ENSG00000174990	CA5A	carbonic anhydrase VA, mitochondrial [Source:HGNC Symbol;Acc:1377]
ENSG00000175003	SLC22A1	solute carrier family 22 (organic cation transporter), member 1 [Source:HGNC Symbol;Acc:10963]
ENSG00000175040	CHST2	carbohydrate (N-acetylglucosamine-6-O) sulfotransferase 2 [Source:HGNC Symbol;Acc:1970]
ENSG00000175206	NPPA	natriuretic peptide A [Source:HGNC Symbol;Acc:7939]
ENSG00000175264	CHST1	carbohydrate (keratan sulfate Gal-6) sulfotransferase 1 [Source:HGNC Symbol;Acc:1969]
ENSG00000175305	CCNE2	cyclin E2 [Source:HGNC Symbol;Acc:1590]
ENSG00000175344	CHRNA7	cholinergic receptor, nicotinic, alpha 7 (neuronal) [Source:HGNC Symbol;Acc:1960]
ENSG00000175535	PNLIP	pancreatic lipase [Source:HGNC Symbol;Acc:9155]
ENSG00000175591	P2RY2	purinergic receptor P2Y, G-protein coupled, 2 [Source:HGNC Symbol;Acc:8541]
ENSG00000175756	AURKAIP1	aurora kinase A interacting protein 1 [Source:HGNC Symbol;Acc:24114]
ENSG00000176014	TUBB6	tubulin, beta 6 class V [Source:HGNC Symbol;Acc:20776]
ENSG00000176105	YES1	v-yes-1 Yamaguchi sarcoma viral oncogene homolog 1 [Source:HGNC Symbol;Acc:12841]
ENSG00000176136	MC5R	melanocortin 5 receptor [Source:HGNC Symbol;Acc:6933]
ENSG00000176153	GPX2	glutathione peroxidase 2 (gastrointestinal) [Source:HGNC Symbol;Acc:4554]
ENSG00000176387	HSD11B2	hydroxysteroid (11-beta) dehydrogenase 2 [Source:HGNC Symbol;Acc:5209]
ENSG00000176444	CLK2	CDC-like kinase 2 [Source:HGNC Symbol;Acc:2069]
ENSG00000176463	SLCO3A1	solute carrier organic anion transporter family, member 3A1 [Source:HGNC Symbol;Acc:10952]
ENSG00000176601	MAP3K19	mitogen-activated protein kinase kinase kinase 19 [Source:HGNC Symbol;Acc:26249]
ENSG00000176749	CDK5R1	cyclin-dependent kinase 5, regulatory subunit 1 (p35) [Source:HGNC Symbol;Acc:1775]
ENSG00000176884	GRIN1	glutamate receptor, ionotropic, N-methyl D-aspartate 1 [Source:HGNC Symbol;Acc:4584]
ENSG00000176890	TYMS	thymidylate synthetase [Source:HGNC Symbol;Acc:12441]
ENSG00000177084	POLE	polymerase (DNA directed), epsilon, catalytic subunit [Source:HGNC Symbol;Acc:9177]
ENSG00000177169	ULK1	unc-51 like autophagy activating kinase 1 [Source:HGNC Symbol;Acc:12558]
ENSG00000177189	RPS6KA3	ribosomal protein S6 kinase, 90kDa, polypeptide 3 [Source:HGNC Symbol;Acc:10432]
ENSG00000177455	CD19	CD19 molecule [Source:HGNC Symbol;Acc:1633]
ENSG00000177628	GBA	glucosidase, beta, acid [Source:HGNC Symbol;Acc:4177]
ENSG00000177663	IL17RA	interleukin 17 receptor A [Source:HGNC Symbol;Acc:5985]
ENSG00000178035	IMPDH2	IMP (inosine 5'-monophosphate) dehydrogenase 2 [Source:HGNC Symbol;Acc:6053]
ENSG00000178084	HTR3C	5-hydroxytryptamine (serotonin) receptor 3C, ionotropic [Source:HGNC Symbol;Acc:24003]
ENSG00000178394	HTR1A	5-hydroxytryptamine (serotonin) receptor 1A, G protein-coupled [Source:HGNC Symbol;Acc:5286]
ENSG00000178467	P4HTM	prolyl 4-hydroxylase, transmembrane (endoplasmic reticulum) [Source:HGNC Symbol;Acc:28858]
ENSG00000178562	CD28	CD28 molecule [Source:HGNC Symbol;Acc:1653]
ENSG00000178568	ERBB4	v-erb-b2 avian erythroblastic leukemia viral oncogene homolog 4 [Source:HGNC Symbol;Acc:3432]
ENSG00000178607	ERN1	endoplasmic reticulum to nucleus signaling 1 [Source:HGNC Symbol;Acc:3449]
ENSG00000178623	GPR35	G protein-coupled receptor 35 [Source:HGNC Symbol;Acc:4492]
ENSG00000178950	GAK	cyclin G associated kinase [Source:HGNC Symbol;Acc:4113]
ENSG00000178999	AURKB	aurora kinase B [Source:HGNC Symbol;Acc:11390]
ENSG00000179097	HTR1F	5-hydroxytryptamine (serotonin) receptor 1F, G protein-coupled [Source:HGNC Symbol;Acc:5292]
ENSG00000179142	CYP11B2	cytochrome P450, family 11, subfamily B, polypeptide 2 [Source:HGNC Symbol;Acc:2592]
ENSG00000179546	HTR1D	5-hydroxytryptamine (serotonin) receptor 1D, G protein-coupled [Source:HGNC Symbol;Acc:5289]
ENSG00000179603	GRM8	glutamate receptor, metabotropic 8 [Source:HGNC Symbol;Acc:4600]
ENSG00000179921	GPBAR1	G protein-coupled bile acid receptor 1 [Source:HGNC Symbol;Acc:19680]
ENSG00000180176	TH	tyrosine hydroxylase [Source:HGNC Symbol;Acc:11782]
ENSG00000180210	F2	coagulation factor II (thrombin) [Source:HGNC Symbol;Acc:3535]
ENSG00000180370	PAK2	p21 protein (Cdc42/Rac)-activated kinase 2 [Source:HGNC Symbol;Acc:8591]
ENSG00000180432	CYP8B1	cytochrome P450, family 8, subfamily B, polypeptide 1 [Source:HGNC Symbol;Acc:2653]
ENSG00000180616	SSTR2	somatostatin receptor 2 [Source:HGNC Symbol;Acc:11331]
ENSG00000180638	SLC47A2	solute carrier family 47 (multidrug and toxin extrusion), member 2 [Source:HGNC Symbol;Acc:26439]
ENSG00000180720	CHRM4	cholinergic receptor, muscarinic 4 [Source:HGNC Symbol;Acc:1953]
ENSG00000180739	S1PR5	sphingosine-1-phosphate receptor 5 [Source:HGNC Symbol;Acc:14299]
ENSG00000180767	CHST13	carbohydrate (chondroitin 4) sulfotransferase 13 [Source:HGNC Symbol;Acc:21755]
ENSG00000180772	AGTR2	angiotensin II receptor, type 2 [Source:HGNC Symbol;Acc:338]
ENSG00000180815	MAP3K15	mitogen-activated protein kinase kinase kinase 15 [Source:HGNC Symbol;Acc:31689]
ENSG00000180871	CXCR2	chemokine (C-X-C motif) receptor 2 [Source:HGNC Symbol;Acc:6027]
ENSG00000180914	OXTR	oxytocin receptor [Source:HGNC Symbol;Acc:8529]
ENSG00000181019	NQO1	NAD(P)H dehydrogenase, quinone 1 [Source:HGNC Symbol;Acc:2874]
ENSG00000181072	CHRM2	cholinergic receptor, muscarinic 2 [Source:HGNC Symbol;Acc:1951]
ENSG00000181085	MAPK15	mitogen-activated protein kinase 15 [Source:HGNC Symbol;Acc:24667]
ENSG00000181104	F2R	coagulation factor II (thrombin) receptor [Source:HGNC Symbol;Acc:3537]
ENSG00000181143	MUC16	mucin 16, cell surface associated [Source:HGNC Symbol;Acc:15582]
ENSG00000181408	UTS2R	urotensin 2 receptor [Source:HGNC Symbol;Acc:4468]
ENSG00000181856	SLC2A4	solute carrier family 2 (facilitated glucose transporter), member 4 [Source:HGNC Symbol;Acc:11009]
ENSG00000182256	GABRG3	gamma-aminobutyric acid (GABA) A receptor, gamma 3 [Source:HGNC Symbol;Acc:4088]
ENSG00000182333	LIPF	lipase, gastric [Source:HGNC Symbol;Acc:6622]
ENSG00000182541	LIMK2	LIM domain kinase 2 [Source:HGNC Symbol;Acc:6614]
ENSG00000182578	CSF1R	colony stimulating factor 1 receptor [Source:HGNC Symbol;Acc:2433]
ENSG00000182580	EPHB3	EPH receptor B3 [Source:HGNC Symbol;Acc:3394]
ENSG00000182782	HCAR2	hydroxycarboxylic acid receptor 2 [Source:HGNC Symbol;Acc:24827]
ENSG00000182793	GSTA5	glutathione S-transferase alpha 5 [Source:HGNC Symbol;Acc:19662]
ENSG00000182866	LCK	lymphocyte-specific protein tyrosine kinase [Source:HGNC Symbol;Acc:6524]
ENSG00000183044	ABAT	4-aminobutyrate aminotransferase [Source:HGNC Symbol;Acc:23]
ENSG00000183049	CAMK1D	calcium/calmodulin-dependent protein kinase ID [Source:HGNC Symbol;Acc:19341]
ENSG00000183134	PTGDR2	prostaglandin D2 receptor 2 [Source:HGNC Symbol;Acc:4502]
ENSG00000183196	CHST6	carbohydrate (N-acetylglucosamine 6-O) sulfotransferase 6 [Source:HGNC Symbol;Acc:6938]
ENSG00000183317	EPHA10	EPH receptor A10 [Source:HGNC Symbol;Acc:19987]
ENSG00000183421	RIPK4	receptor-interacting serine-threonine kinase 4 [Source:HGNC Symbol;Acc:496]
ENSG00000183454	GRIN2A	glutamate receptor, ionotropic, N-methyl D-aspartate 2A [Source:HGNC Symbol;Acc:4585]
ENSG00000183473	SSTR3	somatostatin receptor 3 [Source:HGNC Symbol;Acc:11332]
ENSG00000183735	TBK1	TANK-binding kinase 1 [Source:HGNC Symbol;Acc:11584]
ENSG00000183765	CHEK2	checkpoint kinase 2 [Source:HGNC Symbol;Acc:16627]
ENSG00000183813	CCR4	chemokine (C-C motif) receptor 4 [Source:HGNC Symbol;Acc:1605]
ENSG00000183873	SCN5A	sodium channel, voltage-gated, type V, alpha subunit [Source:HGNC Symbol;Acc:10593]
ENSG00000183943	PRKX	protein kinase, X-linked [Source:HGNC Symbol;Acc:9441]
ENSG00000184156	KCNQ3	potassium voltage-gated channel, KQT-like subfamily, member 3 [Source:HGNC Symbol;Acc:6297]
ENSG00000184160	ADRA2C	adrenoceptor alpha 2C [Source:HGNC Symbol;Acc:283]
ENSG00000184216	IRAK1	interleukin-1 receptor-associated kinase 1 [Source:HGNC Symbol;Acc:6112]
ENSG00000184254	ALDH1A3	aldehyde dehydrogenase 1 family, member A3 [Source:HGNC Symbol;Acc:409]
ENSG00000184304	PRKD1	protein kinase D1 [Source:HGNC Symbol;Acc:9407]
ENSG00000184343	SRPK3	SRSF protein kinase 3 [Source:HGNC Symbol;Acc:11402]
ENSG00000184357	HIST1H1B	histone cluster 1, H1b [Source:HGNC Symbol;Acc:4719]
ENSG00000184371	CSF1	colony stimulating factor 1 (macrophage) [Source:HGNC Symbol;Acc:2432]
ENSG00000184428	TOP1MT	topoisomerase (DNA) I, mitochondrial [Source:HGNC Symbol;Acc:29787]
ENSG00000184544	DHRS7C	dehydrogenase/reductase (SDR family) member 7C [Source:HGNC Symbol;Acc:32423]
ENSG00000184588	PDE4B	phosphodiesterase 4B, cAMP-specific [Source:HGNC Symbol;Acc:8781]
ENSG00000184674	GSTT1	glutathione S-transferase theta 1 [Source:HGNC Symbol;Acc:4641]
ENSG00000184845	DRD1	dopamine receptor D1 [Source:HGNC Symbol;Acc:3020]
ENSG00000184937	WT1	Wilms tumor 1 [Source:HGNC Symbol;Acc:12796]
ENSG00000184984	CHRM5	cholinergic receptor, muscarinic 5 [Source:HGNC Symbol;Acc:1954]
ENSG00000184999	SLC22A10	solute carrier family 22, member 10 [Source:HGNC Symbol;Acc:18057]
ENSG00000185010	F8	coagulation factor VIII, procoagulant component [Source:HGNC Symbol;Acc:3546]
ENSG00000185015	CA13	carbonic anhydrase XIII [Source:HGNC Symbol;Acc:14914]
ENSG00000185231	MC2R	melanocortin 2 receptor (adrenocorticotropic hormone) [Source:HGNC Symbol;Acc:6930]
ENSG00000185291	IL3RA	interleukin 3 receptor, alpha (low affinity) [Source:HGNC Symbol;Acc:6012]
ENSG00000185313	SCN10A	sodium channel, voltage-gated, type X, alpha subunit [Source:HGNC Symbol;Acc:10582]
ENSG00000185386	MAPK11	mitogen-activated protein kinase 11 [Source:HGNC Symbol;Acc:6873]
ENSG00000185499	MUC1	mucin 1, cell surface associated [Source:HGNC Symbol;Acc:7508]
ENSG00000185513	L3MBTL1	l(3)mbt-like 1 (Drosophila) [Source:HGNC Symbol;Acc:15905]
ENSG00000185559	DLK1	delta-like 1 homolog (Drosophila) [Source:HGNC Symbol;Acc:2907]
ENSG00000185664	PMEL	premelanosome protein [Source:HGNC Symbol;Acc:10880]
ENSG00000185686	PRAME	preferentially expressed antigen in melanoma [Source:HGNC Symbol;Acc:9336]
ENSG00000185760	KCNQ5	potassium voltage-gated channel, KQT-like subfamily, member 5 [Source:HGNC Symbol;Acc:6299]
ENSG00000185974	GRK1	G protein-coupled receptor kinase 1 [Source:HGNC Symbol;Acc:10013]
ENSG00000186009	ATP4B	ATPase, H+/K+ exchanging, beta polypeptide [Source:HGNC Symbol;Acc:820]
ENSG00000186038	HTR3E	5-hydroxytryptamine (serotonin) receptor 3E, ionotropic [Source:HGNC Symbol;Acc:24005]
ENSG00000186090	HTR3D	5-hydroxytryptamine (serotonin) receptor 3D, ionotropic [Source:HGNC Symbol;Acc:24004]
ENSG00000186104	CYP2R1	cytochrome P450, family 2, subfamily R, polypeptide 1 [Source:HGNC Symbol;Acc:20580]
ENSG00000186115	CYP4F2	cytochrome P450, family 4, subfamily F, polypeptide 2 [Source:HGNC Symbol;Acc:2645]
ENSG00000186160	CYP4Z1	cytochrome P450, family 4, subfamily Z, polypeptide 1 [Source:HGNC Symbol;Acc:20583]
ENSG00000186204	CYP4F12	cytochrome P450, family 4, subfamily F, polypeptide 12 [Source:HGNC Symbol;Acc:18857]
ENSG00000186297	GABRA5	gamma-aminobutyric acid (GABA) A receptor, alpha 5 [Source:HGNC Symbol;Acc:4079]
ENSG00000186318	BACE1	beta-site APP-cleaving enzyme 1 [Source:HGNC Symbol;Acc:933]
ENSG00000186350	RXRA	retinoid X receptor, alpha [Source:HGNC Symbol;Acc:10477]
ENSG00000186526	CYP4F8	cytochrome P450, family 4, subfamily F, polypeptide 8 [Source:HGNC Symbol;Acc:2648]
ENSG00000186529	CYP4F3	cytochrome P450, family 4, subfamily F, polypeptide 3 [Source:HGNC Symbol;Acc:2646]
ENSG00000186716	BCR	breakpoint cluster region [Source:HGNC Symbol;Acc:1014]
ENSG00000186795	KCNK18	potassium channel, subfamily K, member 18 [Source:HGNC Symbol;Acc:19439]
ENSG00000186803	IFNA10	interferon, alpha 10 [Source:HGNC Symbol;Acc:5418]
ENSG00000186827	TNFRSF4	tumor necrosis factor receptor superfamily, member 4 [Source:HGNC Symbol;Acc:11918]
ENSG00000186868	MAPT	microtubule-associated protein tau [Source:HGNC Symbol;Acc:6893]
ENSG00000186891	TNFRSF18	tumor necrosis factor receptor superfamily, member 18 [Source:HGNC Symbol;Acc:11914]
ENSG00000186951	PPARA	peroxisome proliferator-activated receptor alpha [Source:HGNC Symbol;Acc:9232]
ENSG00000187010	RHD	Rh blood group, D antigen [Source:HGNC Symbol;Acc:10009]
ENSG00000187048	CYP4A11	cytochrome P450, family 4, subfamily A, polypeptide 11 [Source:HGNC Symbol;Acc:2642]
ENSG00000187134	AKR1C1	aldo-keto reductase family 1, member C1 [Source:HGNC Symbol;Acc:384]
ENSG00000187258	NPSR1	neuropeptide S receptor 1 [Source:HGNC Symbol;Acc:23631]
ENSG00000187266	EPOR	erythropoietin receptor [Source:HGNC Symbol;Acc:3416]
ENSG00000187486	KCNJ11	potassium inwardly-rectifying channel, subfamily J, member 11 [Source:HGNC Symbol;Acc:6257]
ENSG00000187553	CYP26C1	cytochrome P450, family 26, subfamily C, polypeptide 1 [Source:HGNC Symbol;Acc:20577]
ENSG00000187630	DHRS4L2	dehydrogenase/reductase (SDR family) member 4 like 2 [Source:HGNC Symbol;Acc:19731]
ENSG00000187758	ADH1A	alcohol dehydrogenase 1A (class I), alpha polypeptide [Source:HGNC Symbol;Acc:249]
ENSG00000187837	HIST1H1C	histone cluster 1, H1c [Source:HGNC Symbol;Acc:4716]
ENSG00000188130	MAPK12	mitogen-activated protein kinase 12 [Source:HGNC Symbol;Acc:6874]
ENSG00000188229	TUBB4B	tubulin, beta 4B class IVb [Source:HGNC Symbol;Acc:20771]
ENSG00000188257	PLA2G2A	phospholipase A2, group IIA (platelets, synovial fluid) [Source:HGNC Symbol;Acc:9031]
ENSG00000188379	IFNA2	interferon, alpha 2 [Source:HGNC Symbol;Acc:5423]
ENSG00000188389	PDCD1	programmed cell death 1 [Source:HGNC Symbol;Acc:8760]
ENSG00000188404	SELL	selectin L [Source:HGNC Symbol;Acc:10720]
ENSG00000188641	DPYD	dihydropyrimidine dehydrogenase [Source:HGNC Symbol;Acc:3012]
ENSG00000188778	ADRB3	adrenoceptor beta 3 [Source:HGNC Symbol;Acc:288]
ENSG00000188784	PLA2G2E	phospholipase A2, group IIE [Source:HGNC Symbol;Acc:13414]
ENSG00000188822	CNR2	cannabinoid receptor 2 (macrophage) [Source:HGNC Symbol;Acc:2160]
ENSG00000188906	LRRK2	leucine-rich repeat kinase 2 [Source:HGNC Symbol;Acc:18618]
ENSG00000189013	KIR2DL4	killer cell immunoglobulin-like receptor, two domains, long cytoplasmic tail, 4 [Source:HGNC Symbol;Acc:6332]
ENSG00000189060	H1F0	H1 histone family, member 0 [Source:HGNC Symbol;Acc:4714]
ENSG00000189091	SF3B3	splicing factor 3b, subunit 3, 130kDa [Source:HGNC Symbol;Acc:10770]
ENSG00000189221	MAOA	monoamine oxidase A [Source:HGNC Symbol;Acc:6833]
ENSG00000196126	HLA-DRB1	major histocompatibility complex, class II, DR beta 1 [Source:HGNC Symbol;Acc:4948]
ENSG00000196132	MYT1	myelin transcription factor 1 [Source:HGNC Symbol;Acc:7622]
ENSG00000196139	AKR1C3	aldo-keto reductase family 1, member C3 [Source:HGNC Symbol;Acc:386]
ENSG00000196188	CTSE	cathepsin E [Source:HGNC Symbol;Acc:2530]
ENSG00000196218	RYR1	ryanodine receptor 1 (skeletal) [Source:HGNC Symbol;Acc:10483]
ENSG00000196230	TUBB	tubulin, beta class I [Source:HGNC Symbol;Acc:20778]
ENSG00000196262	PPIA	peptidylprolyl isomerase A (cyclophilin A) [Source:HGNC Symbol;Acc:9253]
ENSG00000196305	IARS	isoleucyl-tRNA synthetase [Source:HGNC Symbol;Acc:5330]
ENSG00000196344	ADH7	alcohol dehydrogenase 7 (class IV), mu or sigma polypeptide [Source:HGNC Symbol;Acc:256]
ENSG00000196352	CD55	CD55 molecule, decay accelerating factor for complement (Cromer blood group) [Source:HGNC Symbol;Acc:2665]
ENSG00000196411	EPHB4	EPH receptor B4 [Source:HGNC Symbol;Acc:3395]
ENSG00000196468	FGF16	fibroblast growth factor 16 [Source:HGNC Symbol;Acc:3672]
ENSG00000196498	NCOR2	nuclear receptor corepressor 2 [Source:HGNC Symbol;Acc:7673]
ENSG00000196502	SULT1A1	sulfotransferase family, cytosolic, 1A, phenol-preferring, member 1 [Source:HGNC Symbol;Acc:11453]
ENSG00000196517	SLC6A9	solute carrier family 6 (neurotransmitter transporter, glycine), member 9 [Source:HGNC Symbol;Acc:11056]
ENSG00000196549	MME	membrane metallo-endopeptidase [Source:HGNC Symbol;Acc:7154]
ENSG00000196557	CACNA1H	calcium channel, voltage-dependent, T type, alpha 1H subunit [Source:HGNC Symbol;Acc:1395]
ENSG00000196569	LAMA2	laminin, alpha 2 [Source:HGNC Symbol;Acc:6482]
ENSG00000196591	HDAC2	histone deacetylase 2 [Source:HGNC Symbol;Acc:4853]
ENSG00000196611	MMP1	matrix metallopeptidase 1 (interstitial collagenase) [Source:HGNC Symbol;Acc:7155]
ENSG00000196616	ADH1B	alcohol dehydrogenase 1B (class I), beta polypeptide [Source:HGNC Symbol;Acc:250]
ENSG00000196620	UGT2B15	UDP glucuronosyltransferase 2 family, polypeptide B15 [Source:HGNC Symbol;Acc:12546]
ENSG00000196639	HRH1	histamine receptor H1 [Source:HGNC Symbol;Acc:5182]
ENSG00000196664	TLR7	toll-like receptor 7 [Source:HGNC Symbol;Acc:15631]
ENSG00000196689	TRPV1	transient receptor potential cation channel, subfamily V, member 1 [Source:HGNC Symbol;Acc:12716]
ENSG00000196730	DAPK1	death-associated protein kinase 1 [Source:HGNC Symbol;Acc:2674]
ENSG00000196811	CHRNG	cholinergic receptor, nicotinic, gamma (muscle) [Source:HGNC Symbol;Acc:1967]
ENSG00000196839	ADA	adenosine deaminase [Source:HGNC Symbol;Acc:186]
ENSG00000196876	SCN8A	sodium channel, voltage gated, type VIII, alpha subunit [Source:HGNC Symbol;Acc:10596]
ENSG00000196878	LAMB3	laminin, beta 3 [Source:HGNC Symbol;Acc:6490]
ENSG00000197122	SRC	v-src avian sarcoma (Schmidt-Ruppin A-2) viral oncogene homolog [Source:HGNC Symbol;Acc:11283]
ENSG00000197150	ABCB8	ATP-binding cassette, sub-family B (MDR/TAP), member 8 [Source:HGNC Symbol;Acc:49]
ENSG00000197165	SULT1A2	sulfotransferase family, cytosolic, 1A, phenol-preferring, member 2 [Source:HGNC Symbol;Acc:11454]
ENSG00000197208	SLC22A4	solute carrier family 22 (organic cation/zwitterion transporter), member 4 [Source:HGNC Symbol;Acc:10968]
ENSG00000197299	BLM	Bloom syndrome, RecQ helicase-like [Source:HGNC Symbol;Acc:1058]
ENSG00000197375	SLC22A5	solute carrier family 22 (organic cation/carnitine transporter), member 5 [Source:HGNC Symbol;Acc:10969]
ENSG00000197386	HTT	huntingtin [Source:HGNC Symbol;Acc:4851]
ENSG00000197408	CYP2B6	cytochrome P450, family 2, subfamily B, polypeptide 6 [Source:HGNC Symbol;Acc:2615]
ENSG00000197442	MAP3K5	mitogen-activated protein kinase kinase kinase 5 [Source:HGNC Symbol;Acc:6857]
ENSG00000197446	CYP2F1	cytochrome P450, family 2, subfamily F, polypeptide 1 [Source:HGNC Symbol;Acc:2632]
ENSG00000197448	GSTK1	glutathione S-transferase kappa 1 [Source:HGNC Symbol;Acc:16906]
ENSG00000197506	SLC28A3	solute carrier family 28 (concentrative nucleoside transporter), member 3 [Source:HGNC Symbol;Acc:16484]
ENSG00000197561	ELANE	elastase, neutrophil expressed [Source:HGNC Symbol;Acc:3309]
ENSG00000197616	MYH6	myosin, heavy chain 6, cardiac muscle, alpha [Source:HGNC Symbol;Acc:7576]
ENSG00000197635	DPP4	dipeptidyl-peptidase 4 [Source:HGNC Symbol;Acc:3009]
ENSG00000197646	PDCD1LG2	programmed cell death 1 ligand 2 [Source:HGNC Symbol;Acc:18731]
ENSG00000197766	CFD	complement factor D (adipsin) [Source:HGNC Symbol;Acc:2771]
ENSG00000197838	CYP2A13	cytochrome P450, family 2, subfamily A, polypeptide 13 [Source:HGNC Symbol;Acc:2608]
ENSG00000197888	UGT2B17	UDP glucuronosyltransferase 2 family, polypeptide B17 [Source:HGNC Symbol;Acc:12547]
ENSG00000197891	SLC22A12	solute carrier family 22 (organic anion/urate transporter), member 12 [Source:HGNC Symbol;Acc:17989]
ENSG00000197894	ADH5	alcohol dehydrogenase 5 (class III), chi polypeptide [Source:HGNC Symbol;Acc:253]
ENSG00000197901	SLC22A6	solute carrier family 22 (organic anion transporter), member 6 [Source:HGNC Symbol;Acc:10970]
ENSG00000197919	IFNA1	interferon, alpha 1 [Source:HGNC Symbol;Acc:5417]
ENSG00000198001	IRAK4	interleukin-1 receptor-associated kinase 4 [Source:HGNC Symbol;Acc:17967]
ENSG00000198049	AVPR1B	arginine vasopressin receptor 1B [Source:HGNC Symbol;Acc:896]
ENSG00000198074	AKR1B10	aldo-keto reductase family 1, member B10 (aldose reductase) [Source:HGNC Symbol;Acc:382]
ENSG00000198077	CYP2A7	cytochrome P450, family 2, subfamily A, polypeptide 7 [Source:HGNC Symbol;Acc:2611]
ENSG00000198099	ADH4	alcohol dehydrogenase 4 (class II), pi polypeptide [Source:HGNC Symbol;Acc:252]
ENSG00000198121	LPAR1	lysophosphatidic acid receptor 1 [Source:HGNC Symbol;Acc:3166]
ENSG00000198189	HSD17B11	hydroxysteroid (17-beta) dehydrogenase 11 [Source:HGNC Symbol;Acc:22960]
ENSG00000198203	SULT1C2	sulfotransferase family, cytosolic, 1C, member 2 [Source:HGNC Symbol;Acc:11456]
ENSG00000198223	CSF2RA	colony stimulating factor 2 receptor, alpha, low-affinity (granulocyte-macrophage) [Source:HGNC Symbol;Acc:2435]
ENSG00000198355	PIM3	pim-3 oncogene [Source:HGNC Symbol;Acc:19310]
ENSG00000198400	NTRK1	neurotrophic tyrosine kinase, receptor, type 1 [Source:HGNC Symbol;Acc:8031]
ENSG00000198431	TXNRD1	thioredoxin reductase 1 [Source:HGNC Symbol;Acc:12437]
ENSG00000198502	HLA-DRB5	major histocompatibility complex, class II, DR beta 5 [Source:HGNC Symbol;Acc:4953]
ENSG00000198598	MMP17	matrix metallopeptidase 17 (membrane-inserted) [Source:HGNC Symbol;Acc:7163]
ENSG00000198691	ABCA4	ATP-binding cassette, sub-family A (ABC1), member 4 [Source:HGNC Symbol;Acc:34]
ENSG00000198704	GPX6	glutathione peroxidase 6 (olfactory) [Source:HGNC Symbol;Acc:4558]
ENSG00000198734	F5	coagulation factor V (proaccelerin, labile factor) [Source:HGNC Symbol;Acc:3542]
ENSG00000198785	GRIN3A	glutamate receptor, ionotropic, N-methyl-D-aspartate 3A [Source:HGNC Symbol;Acc:16767]
ENSG00000198793	MTOR	mechanistic target of rapamycin (serine/threonine kinase) [Source:HGNC Symbol;Acc:3942]
ENSG00000198805	PNP	purine nucleoside phosphorylase [Source:HGNC Symbol;Acc:7892]
ENSG00000198822	GRM3	glutamate receptor, metabotropic 3 [Source:HGNC Symbol;Acc:4595]
ENSG00000198838	RYR3	ryanodine receptor 3 [Source:HGNC Symbol;Acc:10485]
ENSG00000198848	CES1	carboxylesterase 1 [Source:HGNC Symbol;Acc:1863]
ENSG00000198851	CD3E	CD3e molecule, epsilon (CD3-TCR complex) [Source:HGNC Symbol;Acc:1674]
ENSG00000198900	TOP1	topoisomerase (DNA) I [Source:HGNC Symbol;Acc:11986]
ENSG00000198909	MAP3K3	mitogen-activated protein kinase kinase kinase 3 [Source:HGNC Symbol;Acc:6855]
ENSG00000198947	DMD	dystrophin [Source:HGNC Symbol;Acc:2928]
ENSG00000203797	DDO	D-aspartate oxidase [Source:HGNC Symbol;Acc:2727]
ENSG00000203859	HSD3B2	hydroxy-delta-5-steroid dehydrogenase, 3 beta- and steroid delta-isomerase 2 [Source:HGNC Symbol;Acc:5218]
ENSG00000204231	RXRB	retinoid X receptor, beta [Source:HGNC Symbol;Acc:10478]
ENSG00000204264	PSMB8	proteasome (prosome, macropain) subunit, beta type, 8 [Source:HGNC Symbol;Acc:9545]
ENSG00000204287	HLA-DRA	major histocompatibility complex, class II, DR alpha [Source:HGNC Symbol;Acc:4947]
ENSG00000204385	SLC44A4	solute carrier family 44, member 4 [Source:HGNC Symbol;Acc:13941]
ENSG00000204427	ABHD16A	abhydrolase domain containing 16A [Source:HGNC Symbol;Acc:13921]
ENSG00000204580	DDR1	discoidin domain receptor tyrosine kinase 1 [Source:HGNC Symbol;Acc:2730]
ENSG00000204681	GABBR1	gamma-aminobutyric acid (GABA) B receptor, 1 [Source:HGNC Symbol;Acc:4070]
ENSG00000204983	PRSS1	protease, serine, 1 (trypsin 1) [Source:HGNC Symbol;Acc:9475]
ENSG00000205155	PSENEN	presenilin enhancer gamma secretase subunit [Source:HGNC Symbol;Acc:30100]
ENSG00000205268	PDE7A	phosphodiesterase 7A [Source:HGNC Symbol;Acc:8791]
ENSG00000205359	SLCO6A1	solute carrier organic anion transporter family, member 6A1 [Source:HGNC Symbol;Acc:23613]
ENSG00000205571	SMN2	survival of motor neuron 2, centromeric [Source:HGNC Symbol;Acc:11118]
ENSG00000205755	CRLF2	cytokine receptor-like factor 2 [Source:HGNC Symbol;Acc:14281]
ENSG00000206503	HLA-A	major histocompatibility complex, class I, A [Source:HGNC Symbol;Acc:4931]
ENSG00000211445	GPX3	glutathione peroxidase 3 (plasma) [Source:HGNC Symbol;Acc:4555]
ENSG00000211452	DIO1	deiodinase, iodothyronine, type I [Source:HGNC Symbol;Acc:2883]
ENSG00000211699	TRGV3	T cell receptor gamma variable 3 [Source:HGNC Symbol;Acc:12288]
ENSG00000211707	TRBV7-1	T cell receptor beta variable 7-1 (non-functional) [Source:HGNC Symbol;Acc:12235]
ENSG00000211810	TRAV29DV5	T cell receptor alpha variable 29/delta variable 5 (gene/pseudogene) [Source:HGNC Symbol;Acc:12127]
ENSG00000211891	IGHE	immunoglobulin heavy constant epsilon [Source:HGNC Symbol;Acc:5522]
ENSG00000212122	TSSK1B	testis-specific serine kinase 1B [Source:HGNC Symbol;Acc:14968]
ENSG00000213341	CHUK	conserved helix-loop-helix ubiquitous kinase [Source:HGNC Symbol;Acc:1974]
ENSG00000213366	GSTM2	glutathione S-transferase mu 2 (muscle) [Source:HGNC Symbol;Acc:4634]
ENSG00000213694	S1PR3	sphingosine-1-phosphate receptor 3 [Source:HGNC Symbol;Acc:3167]
ENSG00000213759	UGT2B11	UDP glucuronosyltransferase 2 family, polypeptide B11 [Source:HGNC Symbol;Acc:12545]
ENSG00000213903	LTB4R	leukotriene B4 receptor [Source:HGNC Symbol;Acc:6713]
ENSG00000213923	CSNK1E	casein kinase 1, epsilon [Source:HGNC Symbol;Acc:2453]
ENSG00000214042	IFNA7	interferon, alpha 7 [Source:HGNC Symbol;Acc:5428]
ENSG00000214102	WEE2	WEE1 homolog 2 (S. pombe) [Source:HGNC Symbol;Acc:19684]
ENSG00000215182	MUC5AC	mucin 5AC, oligomeric mucus/gel-forming [Source:HGNC Symbol;Acc:7515]
ENSG00000215644	GCGR	glucagon receptor [Source:HGNC Symbol;Acc:4192]
ENSG00000220205	VAMP2	vesicle-associated membrane protein 2 (synaptobrevin 2) [Source:HGNC Symbol;Acc:12643]
ENSG00000221867	MAGEA3	melanoma antigen family A, 3 [Source:HGNC Symbol;Acc:6801]
ENSG00000222040	ADRA2B	adrenoceptor alpha 2B [Source:HGNC Symbol;Acc:282]
ENSG00000226979	LTA	lymphotoxin alpha [Source:HGNC Symbol;Acc:6709]
ENSG00000227507	LTB	lymphotoxin beta (TNF superfamily, member 3) [Source:HGNC Symbol;Acc:6711]
ENSG00000228716	DHFR	dihydrofolate reductase [Source:HGNC Symbol;Acc:2861]
ENSG00000229164	TRAC	T cell receptor alpha constant [Source:HGNC Symbol;Acc:12029]
ENSG00000232810	TNF	tumor necrosis factor [Source:HGNC Symbol;Acc:11892]
ENSG00000233276	GPX1	glutathione peroxidase 1 [Source:HGNC Symbol;Acc:4553]
ENSG00000236637	IFNA4	interferon, alpha 4 [Source:HGNC Symbol;Acc:5425]
ENSG00000239697	TNFSF12	tumor necrosis factor (ligand) superfamily, member 12 [Source:HGNC Symbol;Acc:11927]
ENSG00000239732	TLR9	toll-like receptor 9 [Source:HGNC Symbol;Acc:15633]
ENSG00000240224	UGT1A5	UDP glucuronosyltransferase 1 family, polypeptide A5 [Source:HGNC Symbol;Acc:12537]
ENSG00000241119	UGT1A9	UDP glucuronosyltransferase 1 family, polypeptide A9 [Source:HGNC Symbol;Acc:12541]
ENSG00000241186	TDGF1	teratocarcinoma-derived growth factor 1 [Source:HGNC Symbol;Acc:11701]
ENSG00000241635	UGT1A8	UDP glucuronosyltransferase 1 family, polypeptide A8 [Source:HGNC Symbol;Acc:12540]
ENSG00000242366	UGT1A1	UDP glucuronosyltransferase 1 family, polypeptide A1 [Source:HGNC Symbol;Acc:12530]
ENSG00000242515	UGT1A10	UDP glucuronosyltransferase 1 family, polypeptide A10 [Source:HGNC Symbol;Acc:12531]
ENSG00000243135	UGT1A3	UDP glucuronosyltransferase 1 family, polypeptide A3 [Source:HGNC Symbol;Acc:12535]
ENSG00000243480	AMY2A	amylase, alpha 2A (pancreatic) [Source:HGNC Symbol;Acc:477]
ENSG00000243772	KIR2DL3	killer cell immunoglobulin-like receptor, two domains, long cytoplasmic tail, 3 [Source:HGNC Symbol;Acc:6331]
ENSG00000243955	GSTA1	glutathione S-transferase alpha 1 [Source:HGNC Symbol;Acc:4626]
ENSG00000244067	GSTA2	glutathione S-transferase alpha 2 [Source:HGNC Symbol;Acc:4627]
ENSG00000244122	UGT1A7	UDP glucuronosyltransferase 1 family, polypeptide A7 [Source:HGNC Symbol;Acc:12539]
ENSG00000244474	UGT1A4	UDP glucuronosyltransferase 1 family, polypeptide A4 [Source:HGNC Symbol;Acc:12536]
ENSG00000248144	ADH1C	alcohol dehydrogenase 1C (class I), gamma polypeptide [Source:HGNC Symbol;Acc:251]
ENSG00000254087	LYN	v-yes-1 Yamaguchi sarcoma viral related oncogene homolog [Source:HGNC Symbol;Acc:6735]
ENSG00000255974	CYP2A6	cytochrome P450, family 2, subfamily A, polypeptide 6 [Source:HGNC Symbol;Acc:2610]
ENSG00000256713	PGA5	pepsinogen 5, group I (pepsinogen A) [Source:HGNC Symbol;Acc:8887]
ENSG00000257335	MGAM	maltase-glucoamylase (alpha-glucosidase) [Source:HGNC Symbol;Acc:7043]
ENSG00000257365	FNTB	farnesyltransferase, CAAX box, beta [Source:HGNC Symbol;Acc:3785]
ENSG00000258429	PDF	peptide deformylase (mitochondrial) [Source:HGNC Symbol;Acc:30012]
ENSG00000258839	MC1R	melanocortin 1 receptor (alpha melanocyte stimulating hormone receptor) [Source:HGNC Symbol;Acc:6929]
ENSG00000258947		Tubulin beta-3 chain [Source:UniProtKB/Swiss-Prot;Acc:Q13509]
ENSG00000259207	ITGB3	integrin, beta 3 (platelet glycoprotein IIIa, antigen CD61) [Source:HGNC Symbol;Acc:6156]
ENSG00000261052	SULT1A3	sulfotransferase family, cytosolic, 1A, phenol-preferring, member 3 [Source:HGNC Symbol;Acc:11455]
ENSG00000267534	S1PR2	sphingosine-1-phosphate receptor 2 [Source:HGNC Symbol;Acc:3169]
ENSG00000269858	EGLN2	egl-9 family hypoxia-inducible factor 2 [Source:HGNC Symbol;Acc:14660]
ENSG00000270024	C8orf44-SGK3	C8orf44-SGK3 readthrough [Source:HGNC Symbol;Acc:48354]
ENSG00000273079	GRIN2B	glutamate receptor, ionotropic, N-methyl D-aspartate 2B [Source:HGNC Symbol;Acc:4586]
ENSG00000001036	FUCA2	fucosidase, alpha-L- 2, plasma [Source:HGNC Symbol;Acc:4008]
ENSG00000001084	GCLC	glutamate-cysteine ligase, catalytic subunit [Source:HGNC Symbol;Acc:4311]
ENSG00000002330	BAD	BCL2-associated agonist of cell death [Source:HGNC Symbol;Acc:936]
ENSG00000002726	AOC1	amine oxidase, copper containing 1 [Source:HGNC Symbol;Acc:80]
ENSG00000004487	KDM1A	lysine (K)-specific demethylase 1A [Source:HGNC Symbol;Acc:29079]
ENSG00000005339	CREBBP	CREB binding protein [Source:HGNC Symbol;Acc:2348]
ENSG00000006062	MAP3K14	mitogen-activated protein kinase kinase kinase 14 [Source:HGNC Symbol;Acc:6853]
ENSG00000006634	DBF4	DBF4 homolog (S. cerevisiae) [Source:HGNC Symbol;Acc:17364]
ENSG00000006837	CDKL3	cyclin-dependent kinase-like 3 [Source:HGNC Symbol;Acc:15483]
ENSG00000007952	NOX1	NADPH oxidase 1 [Source:HGNC Symbol;Acc:7889]
ENSG00000008118	CAMK1G	calcium/calmodulin-dependent protein kinase IG [Source:HGNC Symbol;Acc:14585]
ENSG00000008128	CDK11A	cyclin-dependent kinase 11A [Source:HGNC Symbol;Acc:1730]
ENSG00000008516	MMP25	matrix metallopeptidase 25 [Source:HGNC Symbol;Acc:14246]
ENSG00000010219	DYRK4	dual-specificity tyrosine-(Y)-phosphorylation regulated kinase 4 [Source:HGNC Symbol;Acc:3095]
ENSG00000010379	SLC6A13	solute carrier family 6 (neurotransmitter transporter), member 13 [Source:HGNC Symbol;Acc:11046]
ENSG00000010438	PRSS3	protease, serine, 3 [Source:HGNC Symbol;Acc:9486]
ENSG00000011304	PTBP1	polypyrimidine tract binding protein 1 [Source:HGNC Symbol;Acc:9583]
ENSG00000011405	PIK3C2A	phosphatidylinositol-4-phosphate 3-kinase, catalytic subunit type 2 alpha [Source:HGNC Symbol;Acc:8971]
ENSG00000011422	PLAUR	plasminogen activator, urokinase receptor [Source:HGNC Symbol;Acc:9053]
ENSG00000011485	PPP5C	protein phosphatase 5, catalytic subunit [Source:HGNC Symbol;Acc:9322]
ENSG00000012048	BRCA1	breast cancer 1, early onset [Source:HGNC Symbol;Acc:1100]
ENSG00000014216	CAPN1	calpain 1, (mu/I) large subunit [Source:HGNC Symbol;Acc:1476]
ENSG00000014257	ACPP	acid phosphatase, prostate [Source:HGNC Symbol;Acc:125]
ENSG00000025434	NR1H3	nuclear receptor subfamily 1, group H, member 3 [Source:HGNC Symbol;Acc:7966]
ENSG00000025708	TYMP	thymidine phosphorylase [Source:HGNC Symbol;Acc:3148]
ENSG00000027644	INSRR	insulin receptor-related receptor [Source:HGNC Symbol;Acc:6093]
ENSG00000031544	NR2E3	nuclear receptor subfamily 2, group E, member 3 [Source:HGNC Symbol;Acc:7974]
ENSG00000033178	UBA6	ubiquitin-like modifier activating enzyme 6 [Source:HGNC Symbol;Acc:25581]
ENSG00000036473	OTC	ornithine carbamoyltransferase [Source:HGNC Symbol;Acc:8512]
ENSG00000036565	SLC18A1	solute carrier family 18 (vesicular monoamine transporter), member 1 [Source:HGNC Symbol;Acc:10934]
ENSG00000036672	USP2	ubiquitin specific peptidase 2 [Source:HGNC Symbol;Acc:12618]
ENSG00000041880	PARP3	poly (ADP-ribose) polymerase family, member 3 [Source:HGNC Symbol;Acc:273]
ENSG00000044574	HSPA5	heat shock 70kDa protein 5 (glucose-regulated protein, 78kDa) [Source:HGNC Symbol;Acc:5238]
ENSG00000049247	UTS2	urotensin 2 [Source:HGNC Symbol;Acc:12636]
ENSG00000051180	RAD51	RAD51 recombinase [Source:HGNC Symbol;Acc:9817]
ENSG00000055332	EIF2AK2	eukaryotic translation initiation factor 2-alpha kinase 2 [Source:HGNC Symbol;Acc:9437]
ENSG00000055732	MCOLN3	mucolipin 3 [Source:HGNC Symbol;Acc:13358]
ENSG00000056291	NPFFR2	neuropeptide FF receptor 2 [Source:HGNC Symbol;Acc:4525]
ENSG00000057252	SOAT1	sterol O-acyltransferase 1 [Source:HGNC Symbol;Acc:11177]
ENSG00000058091	CDK14	cyclin-dependent kinase 14 [Source:HGNC Symbol;Acc:8883]
ENSG00000059758	CDK17	cyclin-dependent kinase 17 [Source:HGNC Symbol;Acc:8750]
ENSG00000060982	BCAT1	branched chain amino-acid transaminase 1, cytosolic [Source:HGNC Symbol;Acc:976]
ENSG00000064601	CTSA	cathepsin A [Source:HGNC Symbol;Acc:9251]
ENSG00000064651	SLC12A2	solute carrier family 12 (sodium/potassium/chloride transporter), member 2 [Source:HGNC Symbol;Acc:10911]
ENSG00000064687	ABCA7	ATP-binding cassette, sub-family A (ABC1), member 7 [Source:HGNC Symbol;Acc:37]
ENSG00000065427	KARS	lysyl-tRNA synthetase [Source:HGNC Symbol;Acc:6215]
ENSG00000065833	ME1	malic enzyme 1, NADP(+)-dependent, cytosolic [Source:HGNC Symbol;Acc:6983]
ENSG00000066044	ELAVL1	ELAV like RNA binding protein 1 [Source:HGNC Symbol;Acc:3312]
ENSG00000066135	KDM4A	lysine (K)-specific demethylase 4A [Source:HGNC Symbol;Acc:22978]
ENSG00000068903	SIRT2	sirtuin 2 [Source:HGNC Symbol;Acc:10886]
ENSG00000068976	PYGM	phosphorylase, glycogen, muscle [Source:HGNC Symbol;Acc:9726]
ENSG00000069956	MAPK6	mitogen-activated protein kinase 6 [Source:HGNC Symbol;Acc:6879]
ENSG00000070501	POLB	polymerase (DNA directed), beta [Source:HGNC Symbol;Acc:9174]
ENSG00000070610	GBA2	glucosidase, beta (bile acid) 2 [Source:HGNC Symbol;Acc:18986]
ENSG00000070759	TESK2	testis-specific kinase 2 [Source:HGNC Symbol;Acc:11732]
ENSG00000070770	CSNK2A2	casein kinase 2, alpha prime polypeptide [Source:HGNC Symbol;Acc:2459]
ENSG00000070831	CDC42	cell division cycle 42 [Source:HGNC Symbol;Acc:1736]
ENSG00000071909	MYO3B	myosin IIIB [Source:HGNC Symbol;Acc:15576]
ENSG00000073009	IKBKG	inhibitor of kappa light polypeptide gene enhancer in B-cells, kinase gamma [Source:HGNC Symbol;Acc:5961]
ENSG00000073060	SCARB1	scavenger receptor class B, member 1 [Source:HGNC Symbol;Acc:1664]
ENSG00000074047	GLI2	GLI family zinc finger 2 [Source:HGNC Symbol;Acc:4318]
ENSG00000074416	MGLL	monoglyceride lipase [Source:HGNC Symbol;Acc:17038]
ENSG00000074603	DPP8	dipeptidyl-peptidase 8 [Source:HGNC Symbol;Acc:16490]
ENSG00000075673	ATP12A	ATPase, H+/K+ transporting, nongastric, alpha polypeptide [Source:HGNC Symbol;Acc:13816]
ENSG00000076555	ACACB	acetyl-CoA carboxylase beta [Source:HGNC Symbol;Acc:85]
ENSG00000077616	NAALAD2	N-acetylated alpha-linked acidic dipeptidase 2 [Source:HGNC Symbol;Acc:14526]
ENSG00000078061	ARAF	v-raf murine sarcoma 3611 viral oncogene homolog [Source:HGNC Symbol;Acc:646]
ENSG00000078142	PIK3C3	phosphatidylinositol 3-kinase, catalytic subunit type 3 [Source:HGNC Symbol;Acc:8974]
ENSG00000078549	ADCYAP1R1	adenylate cyclase activating polypeptide 1 (pituitary) receptor type I [Source:HGNC Symbol;Acc:242]
ENSG00000079215	SLC1A3	solute carrier family 1 (glial high affinity glutamate transporter), member 3 [Source:HGNC Symbol;Acc:10941]
ENSG00000079435	LIPE	lipase, hormone-sensitive [Source:HGNC Symbol;Acc:6621]
ENSG00000080618	CPB2	carboxypeptidase B2 (plasma) [Source:HGNC Symbol;Acc:2300]
ENSG00000080709	KCNN2	potassium intermediate/small conductance calcium-activated channel, subfamily N, member 2 [Source:HGNC Symbol;Acc:6291]
ENSG00000084072	PPIE	peptidylprolyl isomerase E (cyclophilin E) [Source:HGNC Symbol;Acc:9258]
ENSG00000084774	CAD	carbamoyl-phosphate synthetase 2, aspartate transcarbamylase, and dihydroorotase [Source:HGNC Symbol;Acc:1424]
ENSG00000085377	PREP	prolyl endopeptidase [Source:HGNC Symbol;Acc:9358]
ENSG00000086061	DNAJA1	DnaJ (Hsp40) homolog, subfamily A, member 1 [Source:HGNC Symbol;Acc:5229]
ENSG00000086232	EIF2AK1	eukaryotic translation initiation factor 2-alpha kinase 1 [Source:HGNC Symbol;Acc:24921]
ENSG00000086696	HSD17B2	hydroxysteroid (17-beta) dehydrogenase 2 [Source:HGNC Symbol;Acc:5211]
ENSG00000086991	NOX4	NADPH oxidase 4 [Source:HGNC Symbol;Acc:7891]
ENSG00000087095	NLK	nemo-like kinase [Source:HGNC Symbol;Acc:29858]
ENSG00000088305	DNMT3B	DNA (cytosine-5-)-methyltransferase 3 beta [Source:HGNC Symbol;Acc:2979]
ENSG00000088926	F11	coagulation factor XI [Source:HGNC Symbol;Acc:3529]
ENSG00000089022	MAPKAPK5	mitogen-activated protein kinase-activated protein kinase 5 [Source:HGNC Symbol;Acc:6889]
ENSG00000089041	P2RX7	purinergic receptor P2X, ligand-gated ion channel, 7 [Source:HGNC Symbol;Acc:8537]
ENSG00000089050	RBBP9	retinoblastoma binding protein 9 [Source:HGNC Symbol;Acc:9892]
ENSG00000089685	BIRC5	baculoviral IAP repeat containing 5 [Source:HGNC Symbol;Acc:593]
ENSG00000091428	RAPGEF4	Rap guanine nucleotide exchange factor (GEF) 4 [Source:HGNC Symbol;Acc:16626]
ENSG00000091704	CPA1	carboxypeptidase A1 (pancreatic) [Source:HGNC Symbol;Acc:2296]
ENSG00000092295	TGM1	transglutaminase 1 [Source:HGNC Symbol;Acc:11777]
ENSG00000092531	SNAP23	synaptosomal-associated protein, 23kDa [Source:HGNC Symbol;Acc:11131]
ENSG00000095015	MAP3K1	mitogen-activated protein kinase kinase kinase 1, E3 ubiquitin protein ligase [Source:HGNC Symbol;Acc:6848]
ENSG00000095777	MYO3A	myosin IIIA [Source:HGNC Symbol;Acc:7601]
ENSG00000097046	CDC7	cell division cycle 7 [Source:HGNC Symbol;Acc:1745]
ENSG00000099194	SCD	stearoyl-CoA desaturase (delta-9-desaturase) [Source:HGNC Symbol;Acc:10571]
ENSG00000099810	MTAP	methylthioadenosine phosphorylase [Source:HGNC Symbol;Acc:7413]
ENSG00000100219	XBP1	X-box binding protein 1 [Source:HGNC Symbol;Acc:12801]
ENSG00000100300	TSPO	translocator protein (18kDa) [Source:HGNC Symbol;Acc:1158]
ENSG00000100312	ACR	acrosin [Source:HGNC Symbol;Acc:126]
ENSG00000100324	TAB1	TGF-beta activated kinase 1/MAP3K7 binding protein 1 [Source:HGNC Symbol;Acc:18157]
ENSG00000100393	EP300	E1A binding protein p300 [Source:HGNC Symbol;Acc:3373]
ENSG00000100448	CTSG	cathepsin G [Source:HGNC Symbol;Acc:2532]
ENSG00000100453	GZMB	granzyme B (granzyme 2, cytotoxic T-lymphocyte-associated serine esterase 1) [Source:HGNC Symbol;Acc:4709]
ENSG00000100490	CDKL1	cyclin-dependent kinase-like 1 (CDC2-related kinase) [Source:HGNC Symbol;Acc:1781]
ENSG00000100504	PYGL	phosphorylase, glycogen, liver [Source:HGNC Symbol;Acc:9725]
ENSG00000100906	NFKBIA	nuclear factor of kappa light polypeptide gene enhancer in B-cells inhibitor, alpha [Source:HGNC Symbol;Acc:7797]
ENSG00000101049	SGK2	serum/glucocorticoid regulated kinase 2 [Source:HGNC Symbol;Acc:13900]
ENSG00000101160	CTSZ	cathepsin Z [Source:HGNC Symbol;Acc:2547]
ENSG00000101224	CDC25B	cell division cycle 25B [Source:HGNC Symbol;Acc:1726]
ENSG00000101323	HAO1	hydroxyacid oxidase (glycolate oxidase) 1 [Source:HGNC Symbol;Acc:4809]
ENSG00000101444	AHCY	adenosylhomocysteinase [Source:HGNC Symbol;Acc:343]
ENSG00000101670	LIPG	lipase, endothelial [Source:HGNC Symbol;Acc:6623]
ENSG00000101916	TLR8	toll-like receptor 8 [Source:HGNC Symbol;Acc:15632]
ENSG00000101945	SUV39H1	suppressor of variegation 3-9 homolog 1 (Drosophila) [Source:HGNC Symbol;Acc:11479]
ENSG00000101958	GLRA2	glycine receptor, alpha 2 [Source:HGNC Symbol;Acc:4327]
ENSG00000101981	F9	coagulation factor IX [Source:HGNC Symbol;Acc:3551]
ENSG00000102172	SMS	spermine synthase [Source:HGNC Symbol;Acc:11123]
ENSG00000102195	GPR50	G protein-coupled receptor 50 [Source:HGNC Symbol;Acc:4506]
ENSG00000102239	BRS3	bombesin-like receptor 3 [Source:HGNC Symbol;Acc:1113]
ENSG00000102554	KLF5	Kruppel-like factor 5 (intestinal) [Source:HGNC Symbol;Acc:6349]
ENSG00000102699	PARP4	poly (ADP-ribose) polymerase family, member 4 [Source:HGNC Symbol;Acc:271]
ENSG00000103150	MLYCD	malonyl-CoA decarboxylase [Source:HGNC Symbol;Acc:7150]
ENSG00000103319	EEF2K	eukaryotic elongation factor-2 kinase [Source:HGNC Symbol;Acc:24615]
ENSG00000103811	CTSH	cathepsin H [Source:HGNC Symbol;Acc:2535]
ENSG00000104332	SFRP1	secreted frizzled-related protein 1 [Source:HGNC Symbol;Acc:10776]
ENSG00000104885	DOT1L	DOT1-like histone H3K79 methyltransferase [Source:HGNC Symbol;Acc:24948]
ENSG00000105143	SLC1A6	solute carrier family 1 (high affinity aspartate/glutamate transporter), member 6 [Source:HGNC Symbol;Acc:10944]
ENSG00000105426	PTPRS	protein tyrosine phosphatase, receptor type, S [Source:HGNC Symbol;Acc:9681]
ENSG00000105486	LIG1	ligase I, DNA, ATP-dependent [Source:HGNC Symbol;Acc:6598]
ENSG00000105492	SIGLEC6	sialic acid binding Ig-like lectin 6 [Source:HGNC Symbol;Acc:10875]
ENSG00000105501	SIGLEC5	sialic acid binding Ig-like lectin 5 [Source:HGNC Symbol;Acc:10874]
ENSG00000105642	KCNN1	potassium intermediate/small conductance calcium-activated channel, subfamily N, member 1 [Source:HGNC Symbol;Acc:6290]
ENSG00000105835	NAMPT	nicotinamide phosphoribosyltransferase [Source:HGNC Symbol;Acc:30092]
ENSG00000106018	VIPR2	vasoactive intestinal peptide receptor 2 [Source:HGNC Symbol;Acc:12695]
ENSG00000106100	NOD1	nucleotide-binding oligomerization domain containing 1 [Source:HGNC Symbol;Acc:16390]
ENSG00000106144	CASP2	caspase 2, apoptosis-related cysteine peptidase [Source:HGNC Symbol;Acc:1503]
ENSG00000106366	SERPINE1	serpin peptidase inhibitor, clade E (nexin, plasminogen activator inhibitor type 1), member 1 [Source:HGNC Symbol;Acc:8583]
ENSG00000106633	GCK	glucokinase (hexokinase 4) [Source:HGNC Symbol;Acc:4195]
ENSG00000106682	EIF4H	eukaryotic translation initiation factor 4H [Source:HGNC Symbol;Acc:12741]
ENSG00000106683	LIMK1	LIM domain kinase 1 [Source:HGNC Symbol;Acc:6613]
ENSG00000107077	KDM4C	lysine (K)-specific demethylase 4C [Source:HGNC Symbol;Acc:17071]
ENSG00000107593	PKD2L1	polycystic kidney disease 2-like 1 [Source:HGNC Symbol;Acc:9011]
ENSG00000107779	BMPR1A	bone morphogenetic protein receptor, type IA [Source:HGNC Symbol;Acc:1076]
ENSG00000107798	LIPA	lipase A, lysosomal acid, cholesterol esterase [Source:HGNC Symbol;Acc:6617]
ENSG00000107968	MAP3K8	mitogen-activated protein kinase kinase kinase 8 [Source:HGNC Symbol;Acc:6860]
ENSG00000108179	PPIF	peptidylprolyl isomerase F [Source:HGNC Symbol;Acc:9259]
ENSG00000108379	WNT3	wingless-type MMTV integration site family, member 3 [Source:HGNC Symbol;Acc:12782]
ENSG00000108479	GALK1	galactokinase 1 [Source:HGNC Symbol;Acc:4118]
ENSG00000108788	MLX	MLX, MAX dimerization protein [Source:HGNC Symbol;Acc:11645]
ENSG00000108839	ALOX12	arachidonate 12-lipoxygenase [Source:HGNC Symbol;Acc:429]
ENSG00000108861	DUSP3	dual specificity phosphatase 3 [Source:HGNC Symbol;Acc:3069]
ENSG00000109321	AREG	amphiregulin [Source:HGNC Symbol;Acc:651]
ENSG00000109323	MANBA	mannosidase, beta A, lysosomal [Source:HGNC Symbol;Acc:6831]
ENSG00000109576	AADAT	aminoadipate aminotransferase [Source:HGNC Symbol;Acc:17929]
ENSG00000109861	CTSC	cathepsin C [Source:HGNC Symbol;Acc:2528]
ENSG00000109991	P2RX3	purinergic receptor P2X, ligand-gated ion channel, 3 [Source:HGNC Symbol;Acc:8534]
ENSG00000110090	CPT1A	carnitine palmitoyltransferase 1A (liver) [Source:HGNC Symbol;Acc:2328]
ENSG00000110436	SLC1A2	solute carrier family 1 (glial high affinity glutamate transporter), member 2 [Source:HGNC Symbol;Acc:10940]
ENSG00000110881	ASIC1	acid-sensing (proton-gated) ion channel 1 [Source:HGNC Symbol;Acc:100]
ENSG00000110887	DAO	D-amino-acid oxidase [Source:HGNC Symbol;Acc:2671]
ENSG00000110911	SLC11A2	solute carrier family 11 (proton-coupled divalent metal ion transporter), member 2 [Source:HGNC Symbol;Acc:10908]
ENSG00000111199	TRPV4	transient receptor potential cation channel, subfamily V, member 4 [Source:HGNC Symbol;Acc:18083]
ENSG00000111640	GAPDH	glyceraldehyde-3-phosphate dehydrogenase [Source:HGNC Symbol;Acc:4141]
ENSG00000111716	LDHB	lactate dehydrogenase B [Source:HGNC Symbol;Acc:6541]
ENSG00000111725	PRKAB1	protein kinase, AMP-activated, beta 1 non-catalytic subunit [Source:HGNC Symbol;Acc:9378]
ENSG00000111886	GABRR2	gamma-aminobutyric acid (GABA) A receptor, rho 2 [Source:HGNC Symbol;Acc:4091]
ENSG00000112079	STK38	serine/threonine kinase 38 [Source:HGNC Symbol;Acc:17847]
ENSG00000112245	PTP4A1	protein tyrosine phosphatase type IVA, member 1 [Source:HGNC Symbol;Acc:9634]
ENSG00000112486	CCR6	chemokine (C-C motif) receptor 6 [Source:HGNC Symbol;Acc:1607]
ENSG00000112701	SENP6	SUMO1/sentrin specific peptidase 6 [Source:HGNC Symbol;Acc:20944]
ENSG00000113262	GRM6	glutamate receptor, metabotropic 6 [Source:HGNC Symbol;Acc:4598]
ENSG00000113407	TARS	threonyl-tRNA synthetase [Source:HGNC Symbol;Acc:11572]
ENSG00000113441	LNPEP	leucyl/cystinyl aminopeptidase [Source:HGNC Symbol;Acc:6656]
ENSG00000114166	KAT2B	K(lysine) acetyltransferase 2B [Source:HGNC Symbol;Acc:8638]
ENSG00000114491	UMPS	uridine monophosphate synthetase [Source:HGNC Symbol;Acc:12563]
ENSG00000114670	NEK11	NIMA-related kinase 11 [Source:HGNC Symbol;Acc:18593]
ENSG00000114738	MAPKAPK3	mitogen-activated protein kinase-activated protein kinase 3 [Source:HGNC Symbol;Acc:6888]
ENSG00000114739	ACVR2B	activin A receptor, type IIB [Source:HGNC Symbol;Acc:174]
ENSG00000114812	VIPR1	vasoactive intestinal peptide receptor 1 [Source:HGNC Symbol;Acc:12694]
ENSG00000114854	TNNC1	troponin C type 1 (slow) [Source:HGNC Symbol;Acc:11943]
ENSG00000114857	NKTR	natural killer-tumor recognition sequence [Source:HGNC Symbol;Acc:7833]
ENSG00000114904	NEK4	NIMA-related kinase 4 [Source:HGNC Symbol;Acc:11399]
ENSG00000114999	TTL	tubulin tyrosine ligase [Source:HGNC Symbol;Acc:21586]
ENSG00000115233	PSMD14	proteasome (prosome, macropain) 26S subunit, non-ATPase, 14 [Source:HGNC Symbol;Acc:16889]
ENSG00000115252	PDE1A	phosphodiesterase 1A, calmodulin-dependent [Source:HGNC Symbol;Acc:8774]
ENSG00000115415	STAT1	signal transducer and activator of transcription 1, 91kDa [Source:HGNC Symbol;Acc:11362]
ENSG00000115457	IGFBP2	insulin-like growth factor binding protein 2, 36kDa [Source:HGNC Symbol;Acc:5471]
ENSG00000115461	IGFBP5	insulin-like growth factor binding protein 5 [Source:HGNC Symbol;Acc:5474]
ENSG00000115665	SLC5A7	solute carrier family 5 (sodium/choline cotransporter), member 7 [Source:HGNC Symbol;Acc:14025]
ENSG00000115687	PASK	PAS domain containing serine/threonine kinase [Source:HGNC Symbol;Acc:17270]
ENSG00000115828	QPCT	glutaminyl-peptide cyclotransferase [Source:HGNC Symbol;Acc:9753]
ENSG00000115919	KYNU	kynureninase [Source:HGNC Symbol;Acc:6469]
ENSG00000116014	KISS1R	KISS1 receptor [Source:HGNC Symbol;Acc:4510]
ENSG00000116016	EPAS1	endothelial PAS domain protein 1 [Source:HGNC Symbol;Acc:3374]
ENSG00000116039	ATP6V1B1	ATPase, H+ transporting, lysosomal 56/58kDa, V1 subunit B1 [Source:HGNC Symbol;Acc:853]
ENSG00000116171	SCP2	sterol carrier protein 2 [Source:HGNC Symbol;Acc:10606]
ENSG00000116237	ICMT	isoprenylcysteine carboxyl methyltransferase [Source:HGNC Symbol;Acc:5350]
ENSG00000116337	AMPD2	adenosine monophosphate deaminase 2 [Source:HGNC Symbol;Acc:469]
ENSG00000116649	SRM	spermidine synthase [Source:HGNC Symbol;Acc:11296]
ENSG00000116748	AMPD1	adenosine monophosphate deaminase 1 [Source:HGNC Symbol;Acc:468]
ENSG00000116882	HAO2	hydroxyacid oxidase 2 (long chain) [Source:HGNC Symbol;Acc:4810]
ENSG00000117009	KMO	kynurenine 3-monooxygenase (kynurenine 3-hydroxylase) [Source:HGNC Symbol;Acc:6381]
ENSG00000117152	RGS4	regulator of G-protein signaling 4 [Source:HGNC Symbol;Acc:10000]
ENSG00000117266	CDK18	cyclin-dependent kinase 18 [Source:HGNC Symbol;Acc:8751]
ENSG00000117298	ECE1	endothelin converting enzyme 1 [Source:HGNC Symbol;Acc:3146]
ENSG00000117308	GALE	UDP-galactose-4-epimerase [Source:HGNC Symbol;Acc:4116]
ENSG00000117394	SLC2A1	solute carrier family 2 (facilitated glucose transporter), member 1 [Source:HGNC Symbol;Acc:11005]
ENSG00000117834	SLC5A9	solute carrier family 5 (sodium/sugar cotransporter), member 9 [Source:HGNC Symbol;Acc:22146]
ENSG00000118194	TNNT2	troponin T type 2 (cardiac) [Source:HGNC Symbol;Acc:11949]
ENSG00000118515	SGK1	serum/glucocorticoid regulated kinase 1 [Source:HGNC Symbol;Acc:10810]
ENSG00000118762	PKD2	polycystic kidney disease 2 (autosomal dominant) [Source:HGNC Symbol;Acc:9009]
ENSG00000118939	UCHL3	ubiquitin carboxyl-terminal esterase L3 (ubiquitin thiolesterase) [Source:HGNC Symbol;Acc:12515]
ENSG00000119121	TRPM6	transient receptor potential cation channel, subfamily M, member 6 [Source:HGNC Symbol;Acc:17995]
ENSG00000119408	NEK6	NIMA-related kinase 6 [Source:HGNC Symbol;Acc:7749]
ENSG00000119638	NEK9	NIMA-related kinase 9 [Source:HGNC Symbol;Acc:18591]
ENSG00000119912	IDE	insulin-degrading enzyme [Source:HGNC Symbol;Acc:5381]
ENSG00000119915	ELOVL3	ELOVL fatty acid elongase 3 [Source:HGNC Symbol;Acc:18047]
ENSG00000120054	CPN1	carboxypeptidase N, polypeptide 1 [Source:HGNC Symbol;Acc:2312]
ENSG00000120868	APAF1	apoptotic peptidase activating factor 1 [Source:HGNC Symbol;Acc:576]
ENSG00000121774	KHDRBS1	KH domain containing, RNA binding, signal transduction associated 1 [Source:HGNC Symbol;Acc:18116]
ENSG00000121858	TNFSF10	tumor necrosis factor (ligand) superfamily, member 10 [Source:HGNC Symbol;Acc:11925]
ENSG00000121989	ACVR2A	activin A receptor, type IIA [Source:HGNC Symbol;Acc:173]
ENSG00000122012	SV2C	synaptic vesicle glycoprotein 2C [Source:HGNC Symbol;Acc:30670]
ENSG00000122121	XPNPEP2	X-prolyl aminopeptidase (aminopeptidase P) 2, membrane-bound [Source:HGNC Symbol;Acc:12823]
ENSG00000122861	PLAU	plasminogen activator, urokinase [Source:HGNC Symbol;Acc:9052]
ENSG00000122873	CISD1	CDGSH iron sulfur domain 1 [Source:HGNC Symbol;Acc:30880]
ENSG00000123268	ATF1	activating transcription factor 1 [Source:HGNC Symbol;Acc:783]
ENSG00000123358	NR4A1	nuclear receptor subfamily 4, group A, member 1 [Source:HGNC Symbol;Acc:7980]
ENSG00000123360	PDE1B	phosphodiesterase 1B, calmodulin-dependent [Source:HGNC Symbol;Acc:8775]
ENSG00000123454	DBH	dopamine beta-hydroxylase (dopamine beta-monooxygenase) [Source:HGNC Symbol;Acc:2689]
ENSG00000123700	KCNJ2	potassium inwardly-rectifying channel, subfamily J, member 2 [Source:HGNC Symbol;Acc:6263]
ENSG00000123815	ADCK4	aarF domain containing kinase 4 [Source:HGNC Symbol;Acc:19041]
ENSG00000123992	DNPEP	aspartyl aminopeptidase [Source:HGNC Symbol;Acc:2981]
ENSG00000124140	SLC12A5	solute carrier family 12 (potassium/chloride transporter), member 5 [Source:HGNC Symbol;Acc:13818]
ENSG00000124151	NCOA3	nuclear receptor coactivator 3 [Source:HGNC Symbol;Acc:7670]
ENSG00000124253	PCK1	phosphoenolpyruvate carboxykinase 1 (soluble) [Source:HGNC Symbol;Acc:8724]
ENSG00000124299	PEPD	peptidase D [Source:HGNC Symbol;Acc:8840]
ENSG00000124491	F13A1	coagulation factor XIII, A1 polypeptide [Source:HGNC Symbol;Acc:3531]
ENSG00000124493	GRM4	glutamate receptor, metabotropic 4 [Source:HGNC Symbol;Acc:4596]
ENSG00000124762	CDKN1A	cyclin-dependent kinase inhibitor 1A (p21, Cip1) [Source:HGNC Symbol;Acc:1784]
ENSG00000124767	GLO1	glyoxalase I [Source:HGNC Symbol;Acc:4323]
ENSG00000125378	BMP4	bone morphogenetic protein 4 [Source:HGNC Symbol;Acc:1071]
ENSG00000125780	TGM3	transglutaminase 3 [Source:HGNC Symbol;Acc:11779]
ENSG00000126012	KDM5C	lysine (K)-specific demethylase 5C [Source:HGNC Symbol;Acc:11114]
ENSG00000126247	CAPNS1	calpain, small subunit 1 [Source:HGNC Symbol;Acc:1481]
ENSG00000126261	UBA2	ubiquitin-like modifier activating enzyme 2 [Source:HGNC Symbol;Acc:30661]
ENSG00000126262	FFAR2	free fatty acid receptor 2 [Source:HGNC Symbol;Acc:4501]
ENSG00000126368	NR1D1	nuclear receptor subfamily 1, group D, member 1 [Source:HGNC Symbol;Acc:7962]
ENSG00000126561	STAT5A	signal transducer and activator of transcription 5A [Source:HGNC Symbol;Acc:11366]
ENSG00000126602	TRAP1	TNF receptor-associated protein 1 [Source:HGNC Symbol;Acc:16264]
ENSG00000127329	PTPRB	protein tyrosine phosphatase, receptor type, B [Source:HGNC Symbol;Acc:9665]
ENSG00000127445	PIN1	peptidylprolyl cis/trans isomerase, NIMA-interacting 1 [Source:HGNC Symbol;Acc:8988]
ENSG00000127472	PLA2G5	phospholipase A2, group V [Source:HGNC Symbol;Acc:9038]
ENSG00000127564	PKMYT1	protein kinase, membrane associated tyrosine/threonine 1 [Source:HGNC Symbol;Acc:29650]
ENSG00000127947	PTPN12	protein tyrosine phosphatase, non-receptor type 12 [Source:HGNC Symbol;Acc:9645]
ENSG00000128285	MCHR1	melanin-concentrating hormone receptor 1 [Source:HGNC Symbol;Acc:4479]
ENSG00000128310	GALR3	galanin receptor 3 [Source:HGNC Symbol;Acc:4134]
ENSG00000128383	APOBEC3A	apolipoprotein B mRNA editing enzyme, catalytic polypeptide-like 3A [Source:HGNC Symbol;Acc:17343]
ENSG00000128951	DUT	deoxyuridine triphosphatase [Source:HGNC Symbol;Acc:3078]
ENSG00000129167	TPH1	tryptophan hydroxylase 1 [Source:HGNC Symbol;Acc:12008]
ENSG00000129219	PLD2	phospholipase D2 [Source:HGNC Symbol;Acc:9068]
ENSG00000129450	SIGLEC9	sialic acid binding Ig-like lectin 9 [Source:HGNC Symbol;Acc:10878]
ENSG00000129473	BCL2L2	BCL2-like 2 [Source:HGNC Symbol;Acc:995]
ENSG00000129991	TNNI3	troponin I type 3 (cardiac) [Source:HGNC Symbol;Acc:11947]
ENSG00000130037	KCNA5	potassium voltage-gated channel, shaker-related subfamily, member 5 [Source:HGNC Symbol;Acc:6224]
ENSG00000130164	LDLR	low density lipoprotein receptor [Source:HGNC Symbol;Acc:6547]
ENSG00000130234	ACE2	angiotensin I converting enzyme 2 [Source:HGNC Symbol;Acc:13557]
ENSG00000130821	SLC6A8	solute carrier family 6 (neurotransmitter transporter), member 8 [Source:HGNC Symbol;Acc:11055]
ENSG00000130948	HSD17B3	hydroxysteroid (17-beta) dehydrogenase 3 [Source:HGNC Symbol;Acc:5212]
ENSG00000131203	IDO1	indoleamine 2,3-dioxygenase 1 [Source:HGNC Symbol;Acc:6059]
ENSG00000131408	NR1H2	nuclear receptor subfamily 1, group H, member 2 [Source:HGNC Symbol;Acc:7965]
ENSG00000131473	ACLY	ATP citrate lyase [Source:HGNC Symbol;Acc:115]
ENSG00000131480	AOC2	amine oxidase, copper containing 2 (retina-specific) [Source:HGNC Symbol;Acc:549]
ENSG00000131482	G6PC	glucose-6-phosphatase, catalytic subunit [Source:HGNC Symbol;Acc:4056]
ENSG00000132142	ACACA	acetyl-CoA carboxylase alpha [Source:HGNC Symbol;Acc:84]
ENSG00000132164	SLC6A11	solute carrier family 6 (neurotransmitter transporter), member 11 [Source:HGNC Symbol;Acc:11044]
ENSG00000132196	HSD17B7	hydroxysteroid (17-beta) dehydrogenase 7 [Source:HGNC Symbol;Acc:5215]
ENSG00000132670	PTPRA	protein tyrosine phosphatase, receptor type, A [Source:HGNC Symbol;Acc:9664]
ENSG00000132840	BHMT2	betaine--homocysteine S-methyltransferase 2 [Source:HGNC Symbol;Acc:1048]
ENSG00000132906	CASP9	caspase 9, apoptosis-related cysteine peptidase [Source:HGNC Symbol;Acc:1511]
ENSG00000132915	PDE6A	phosphodiesterase 6A, cGMP-specific, rod, alpha [Source:HGNC Symbol;Acc:8785]
ENSG00000133056	PIK3C2B	phosphatidylinositol-4-phosphate 3-kinase, catalytic subunit type 2 beta [Source:HGNC Symbol;Acc:8972]
ENSG00000133275	CSNK1G2	casein kinase 1, gamma 2 [Source:HGNC Symbol;Acc:2455]
ENSG00000133706	LARS	leucyl-tRNA synthetase [Source:HGNC Symbol;Acc:6512]
ENSG00000133805	AMPD3	adenosine monophosphate deaminase 3 [Source:HGNC Symbol;Acc:470]
ENSG00000134072	CAMK1	calcium/calmodulin-dependent protein kinase I [Source:HGNC Symbol;Acc:1459]
ENSG00000134216	CHIA	chitinase, acidic [Source:HGNC Symbol;Acc:17432]
ENSG00000134242	PTPN22	protein tyrosine phosphatase, non-receptor type 22 (lymphoid) [Source:HGNC Symbol;Acc:9652]
ENSG00000134333	LDHA	lactate dehydrogenase A [Source:HGNC Symbol;Acc:6535]
ENSG00000134480	CCNH	cyclin H [Source:HGNC Symbol;Acc:1594]
ENSG00000134684	YARS	tyrosyl-tRNA synthetase [Source:HGNC Symbol;Acc:12840]
ENSG00000134817	APLNR	apelin receptor [Source:HGNC Symbol;Acc:339]
ENSG00000134899	ERCC5	excision repair cross-complementing rodent repair deficiency, complementation group 5 [Source:HGNC Symbol;Acc:3437]
ENSG00000135124	P2RX4	purinergic receptor P2X, ligand-gated ion channel, 4 [Source:HGNC Symbol;Acc:8535]
ENSG00000135486	HNRNPA1	heterogeneous nuclear ribonucleoprotein A1 [Source:HGNC Symbol;Acc:5031]
ENSG00000135577	NMBR	neuromedin B receptor [Source:HGNC Symbol;Acc:7843]
ENSG00000135587	SMPD2	sphingomyelin phosphodiesterase 2, neutral membrane (neutral sphingomyelinase) [Source:HGNC Symbol;Acc:11121]
ENSG00000135678	CPM	carboxypeptidase M [Source:HGNC Symbol;Acc:2311]
ENSG00000135898	GPR55	G protein-coupled receptor 55 [Source:HGNC Symbol;Acc:4511]
ENSG00000136098	NEK3	NIMA-related kinase 3 [Source:HGNC Symbol;Acc:7746]
ENSG00000136448	NMT1	N-myristoyltransferase 1 [Source:HGNC Symbol;Acc:7857]
ENSG00000136810	TXN	thioredoxin [Source:HGNC Symbol;Acc:12435]
ENSG00000136869	TLR4	toll-like receptor 4 [Source:HGNC Symbol;Acc:11850]
ENSG00000136877	FPGS	folylpolyglutamate synthase [Source:HGNC Symbol;Acc:3824]
ENSG00000136931	NR5A1	nuclear receptor subfamily 5, group A, member 1 [Source:HGNC Symbol;Acc:7983]
ENSG00000136960	ENPP2	ectonucleotide pyrophosphatase/phosphodiesterase 2 [Source:HGNC Symbol;Acc:3357]
ENSG00000137055	PLAA	phospholipase A2-activating protein [Source:HGNC Symbol;Acc:9043]
ENSG00000137168	PPIL1	peptidylprolyl isomerase (cyclophilin)-like 1 [Source:HGNC Symbol;Acc:9260]
ENSG00000137563	GGH	gamma-glutamyl hydrolase (conjugase, folylpolygammaglutamyl hydrolase) [Source:HGNC Symbol;Acc:4248]
ENSG00000137601	NEK1	NIMA-related kinase 1 [Source:HGNC Symbol;Acc:7744]
ENSG00000137674	MMP20	matrix metallopeptidase 20 [Source:HGNC Symbol;Acc:7167]
ENSG00000137675	MMP27	matrix metallopeptidase 27 [Source:HGNC Symbol;Acc:14250]
ENSG00000137875	BCL2L10	BCL2-like 10 (apoptosis facilitator) [Source:HGNC Symbol;Acc:993]
ENSG00000137948	BRDT	bromodomain, testis-specific [Source:HGNC Symbol;Acc:1105]
ENSG00000138030	KHK	ketohexokinase (fructokinase) [Source:HGNC Symbol;Acc:6315]
ENSG00000138032	PPM1B	protein phosphatase, Mg2+/Mn2+ dependent, 1B [Source:HGNC Symbol;Acc:9276]
ENSG00000138207	RBP4	retinol binding protein 4, plasma [Source:HGNC Symbol;Acc:9922]
ENSG00000138363	ATIC	5-aminoimidazole-4-carboxamide ribonucleotide formyltransferase/IMP cyclohydrolase [Source:HGNC Symbol;Acc:794]
ENSG00000138395	CDK15	cyclin-dependent kinase 15 [Source:HGNC Symbol;Acc:14434]
ENSG00000138398	PPIG	peptidylprolyl isomerase G (cyclophilin G) [Source:HGNC Symbol;Acc:14650]
ENSG00000138468	SENP7	SUMO1/sentrin specific peptidase 7 [Source:HGNC Symbol;Acc:30402]
ENSG00000138622	HCN4	hyperpolarization activated cyclic nucleotide-gated potassium channel 4 [Source:HGNC Symbol;Acc:16882]
ENSG00000138744	NAAA	N-acylethanolamine acid amidase [Source:HGNC Symbol;Acc:736]
ENSG00000138792	ENPEP	glutamyl aminopeptidase (aminopeptidase A) [Source:HGNC Symbol;Acc:3355]
ENSG00000138794	CASP6	caspase 6, apoptosis-related cysteine peptidase [Source:HGNC Symbol;Acc:1507]
ENSG00000139144	PIK3C2G	phosphatidylinositol-4-phosphate 3-kinase, catalytic subunit type 2 gamma [Source:HGNC Symbol;Acc:8973]
ENSG00000139190	VAMP1	vesicle-associated membrane protein 1 (synaptobrevin 1) [Source:HGNC Symbol;Acc:12642]
ENSG00000139287	TPH2	tryptophan hydroxylase 2 [Source:HGNC Symbol;Acc:20692]
ENSG00000139687	RB1	retinoblastoma 1 [Source:HGNC Symbol;Acc:9884]
ENSG00000140263	SORD	sorbitol dehydrogenase [Source:HGNC Symbol;Acc:11184]
ENSG00000140287	HDC	histidine decarboxylase [Source:HGNC Symbol;Acc:4855]
ENSG00000140379	BCL2A1	BCL2-related protein A1 [Source:HGNC Symbol;Acc:991]
ENSG00000140943	MBTPS1	membrane-bound transcription factor peptidase, site 1 [Source:HGNC Symbol;Acc:15456]
ENSG00000141401	IMPA2	inositol(myo)-1(or 4)-monophosphatase 2 [Source:HGNC Symbol;Acc:6051]
ENSG00000141753	IGFBP4	insulin-like growth factor binding protein 4 [Source:HGNC Symbol;Acc:5473]
ENSG00000141837	CACNA1A	calcium channel, voltage-dependent, P/Q type, alpha 1A subunit [Source:HGNC Symbol;Acc:1388]
ENSG00000141867	BRD4	bromodomain containing 4 [Source:HGNC Symbol;Acc:13575]
ENSG00000142082	SIRT3	sirtuin 3 [Source:HGNC Symbol;Acc:14931]
ENSG00000142149	HUNK	hormonally up-regulated Neu-associated kinase [Source:HGNC Symbol;Acc:13326]
ENSG00000142230	SAE1	SUMO1 activating enzyme subunit 1 [Source:HGNC Symbol;Acc:30660]
ENSG00000142453	CARM1	coactivator-associated arginine methyltransferase 1 [Source:HGNC Symbol;Acc:23393]
ENSG00000142515	KLK3	kallikrein-related peptidase 3 [Source:HGNC Symbol;Acc:6364]
ENSG00000142619	PADI3	peptidyl arginine deiminase, type III [Source:HGNC Symbol;Acc:18337]
ENSG00000142623	PADI1	peptidyl arginine deiminase, type I [Source:HGNC Symbol;Acc:18367]
ENSG00000142657	PGD	phosphogluconate dehydrogenase [Source:HGNC Symbol;Acc:8891]
ENSG00000142733	MAP3K6	mitogen-activated protein kinase kinase kinase 6 [Source:HGNC Symbol;Acc:6858]
ENSG00000142875	PRKACB	protein kinase, cAMP-dependent, catalytic, beta [Source:HGNC Symbol;Acc:9381]
ENSG00000142920	ADC	arginine decarboxylase [Source:HGNC Symbol;Acc:29957]
ENSG00000142949	PTPRF	protein tyrosine phosphatase, receptor type, F [Source:HGNC Symbol;Acc:9670]
ENSG00000143224	PPOX	protoporphyrinogen oxidase [Source:HGNC Symbol;Acc:9280]
ENSG00000143384	MCL1	myeloid cell leukemia sequence 1 (BCL2-related) [Source:HGNC Symbol;Acc:6943]
ENSG00000143393	PI4KB	phosphatidylinositol 4-kinase, catalytic, beta [Source:HGNC Symbol;Acc:8984]
ENSG00000143479	DYRK3	dual-specificity tyrosine-(Y)-phosphorylation regulated kinase 3 [Source:HGNC Symbol;Acc:3094]
ENSG00000143603	KCNN3	potassium intermediate/small conductance calcium-activated channel, subfamily N, member 3 [Source:HGNC Symbol;Acc:6292]
ENSG00000143627	PKLR	pyruvate kinase, liver and RBC [Source:HGNC Symbol;Acc:9020]
ENSG00000143727	ACP1	acid phosphatase 1, soluble [Source:HGNC Symbol;Acc:122]
ENSG00000143776	CDC42BPA	CDC42 binding protein kinase alpha (DMPK-like) [Source:HGNC Symbol;Acc:1737]
ENSG00000143933	CALM2	calmodulin 2 (phosphorylase kinase, delta) [Source:HGNC Symbol;Acc:1445]
ENSG00000144407	PTH2R	parathyroid hormone 2 receptor [Source:HGNC Symbol;Acc:9609]
ENSG00000144476	ACKR3	atypical chemokine receptor 3 [Source:HGNC Symbol;Acc:23692]
ENSG00000144579	CTDSP1	CTD (carboxy-terminal domain, RNA polymerase II, polypeptide A) small phosphatase 1 [Source:HGNC Symbol;Acc:21614]
ENSG00000144959	NCEH1	neutral cholesterol ester hydrolase 1 [Source:HGNC Symbol;Acc:29260]
ENSG00000145284	SCD5	stearoyl-CoA desaturase 5 [Source:HGNC Symbol;Acc:21088]
ENSG00000145335	SNCA	synuclein, alpha (non A4 component of amyloid precursor) [Source:HGNC Symbol;Acc:11138]
ENSG00000145384	FABP2	fatty acid binding protein 2, intestinal [Source:HGNC Symbol;Acc:3556]
ENSG00000145451	GLRA3	glycine receptor, alpha 3 [Source:HGNC Symbol;Acc:4328]
ENSG00000145632	PLK2	polo-like kinase 2 [Source:HGNC Symbol;Acc:19699]
ENSG00000145675	PIK3R1	phosphoinositide-3-kinase, regulatory subunit 1 (alpha) [Source:HGNC Symbol;Acc:8979]
ENSG00000145692	BHMT	betaine--homocysteine S-methyltransferase [Source:HGNC Symbol;Acc:1047]
ENSG00000145730	PAM	peptidylglycine alpha-amidating monooxygenase [Source:HGNC Symbol;Acc:8596]
ENSG00000145982	FARS2	phenylalanyl-tRNA synthetase 2, mitochondrial [Source:HGNC Symbol;Acc:21062]
ENSG00000146276	GABRR1	gamma-aminobutyric acid (GABA) A receptor, rho 1 [Source:HGNC Symbol;Acc:4090]
ENSG00000146674	IGFBP3	insulin-like growth factor binding protein 3 [Source:HGNC Symbol;Acc:5472]
ENSG00000146678	IGFBP1	insulin-like growth factor binding protein 1 [Source:HGNC Symbol;Acc:5469]
ENSG00000147044	CASK	calcium/calmodulin-dependent serine protein kinase (MAGUK family) [Source:HGNC Symbol;Acc:1497]
ENSG00000147262	GPR119	G protein-coupled receptor 119 [Source:HGNC Symbol;Acc:19060]
ENSG00000147432	CHRNB3	cholinergic receptor, nicotinic, beta 3 (neuronal) [Source:HGNC Symbol;Acc:1963]
ENSG00000147434	CHRNA6	cholinergic receptor, nicotinic, alpha 6 (neuronal) [Source:HGNC Symbol;Acc:15963]
ENSG00000148734	NPFFR1	neuropeptide FF receptor 1 [Source:HGNC Symbol;Acc:17425]
ENSG00000148832	PAOX	polyamine oxidase (exo-N4-amino) [Source:HGNC Symbol;Acc:20837]
ENSG00000149311	ATM	ataxia telangiectasia mutated [Source:HGNC Symbol;Acc:795]
ENSG00000149418	ST14	suppression of tumorigenicity 14 (colon carcinoma) [Source:HGNC Symbol;Acc:11344]
ENSG00000149451	ADAM33	ADAM metallopeptidase domain 33 [Source:HGNC Symbol;Acc:15478]
ENSG00000149930	TAOK2	TAO kinase 2 [Source:HGNC Symbol;Acc:16835]
ENSG00000151292	CSNK1G3	casein kinase 1, gamma 3 [Source:HGNC Symbol;Acc:2456]
ENSG00000151414	NEK7	NIMA-related kinase 7 [Source:HGNC Symbol;Acc:13386]
ENSG00000151552	QDPR	quinoid dihydropteridine reductase [Source:HGNC Symbol;Acc:9752]
ENSG00000151632	AKR1C2	aldo-keto reductase family 1, member C2 [Source:HGNC Symbol;Acc:385]
ENSG00000151651	ADAM8	ADAM metallopeptidase domain 8 [Source:HGNC Symbol;Acc:215]
ENSG00000151704	KCNJ1	potassium inwardly-rectifying channel, subfamily J, member 1 [Source:HGNC Symbol;Acc:6255]
ENSG00000151790	TDO2	tryptophan 2,3-dioxygenase [Source:HGNC Symbol;Acc:11708]
ENSG00000152034	MCHR2	melanin-concentrating hormone receptor 2 [Source:HGNC Symbol;Acc:20867]
ENSG00000152256	PDK1	pyruvate dehydrogenase kinase, isozyme 1 [Source:HGNC Symbol;Acc:8809]
ENSG00000152495	CAMK4	calcium/calmodulin-dependent protein kinase IV [Source:HGNC Symbol;Acc:1464]
ENSG00000152689	RASGRP3	RAS guanyl releasing protein 3 (calcium and DAG-regulated) [Source:HGNC Symbol;Acc:14545]
ENSG00000152904	GGPS1	geranylgeranyl diphosphate synthase 1 [Source:HGNC Symbol;Acc:4249]
ENSG00000152953	STK32B	serine/threonine kinase 32B [Source:HGNC Symbol;Acc:14217]
ENSG00000153002	CPB1	carboxypeptidase B1 (tissue) [Source:HGNC Symbol;Acc:2299]
ENSG00000153201	RANBP2	RAN binding protein 2 [Source:HGNC Symbol;Acc:9848]
ENSG00000153234	NR4A2	nuclear receptor subfamily 4, group A, member 2 [Source:HGNC Symbol;Acc:7981]
ENSG00000153802	TMPRSS11D	transmembrane protease, serine 11D [Source:HGNC Symbol;Acc:24059]
ENSG00000154025	SLC5A10	solute carrier family 5 (sodium/sugar cotransporter), member 10 [Source:HGNC Symbol;Acc:23155]
ENSG00000154277	UCHL1	ubiquitin carboxyl-terminal esterase L1 (ubiquitin thiolesterase) [Source:HGNC Symbol;Acc:12513]
ENSG00000154678	PDE1C	phosphodiesterase 1C, calmodulin-dependent 70kDa [Source:HGNC Symbol;Acc:8776]
ENSG00000154734	ADAMTS1	ADAM metallopeptidase with thrombospondin type 1 motif, 1 [Source:HGNC Symbol;Acc:217]
ENSG00000154736	ADAMTS5	ADAM metallopeptidase with thrombospondin type 1 motif, 5 [Source:HGNC Symbol;Acc:221]
ENSG00000155096	AZIN1	antizyme inhibitor 1 [Source:HGNC Symbol;Acc:16432]
ENSG00000156110	ADK	adenosine kinase [Source:HGNC Symbol;Acc:257]
ENSG00000156113	KCNMA1	potassium large conductance calcium-activated channel, subfamily M, alpha member 1 [Source:HGNC Symbol;Acc:6284]
ENSG00000156136	DCK	deoxycytidine kinase [Source:HGNC Symbol;Acc:2704]
ENSG00000156510	HKDC1	hexokinase domain containing 1 [Source:HGNC Symbol;Acc:23302]
ENSG00000157106	SMG1	SMG1 phosphatidylinositol 3-kinase-related kinase [Source:HGNC Symbol;Acc:30045]
ENSG00000157184	CPT2	carnitine palmitoyltransferase 2 [Source:HGNC Symbol;Acc:2330]
ENSG00000157554	ERG	v-ets avian erythroblastosis virus E26 oncogene homolog [Source:HGNC Symbol;Acc:3446]
ENSG00000157778	PSMG3	proteasome (prosome, macropain) assembly chaperone 3 [Source:HGNC Symbol;Acc:22420]
ENSG00000158402	CDC25C	cell division cycle 25C [Source:HGNC Symbol;Acc:1727]
ENSG00000158786	PLA2G2F	phospholipase A2, group IIF [Source:HGNC Symbol;Acc:30040]
ENSG00000158859	ADAMTS4	ADAM metallopeptidase with thrombospondin type 1 motif, 4 [Source:HGNC Symbol;Acc:220]
ENSG00000158865	SLC5A11	solute carrier family 5 (sodium/inositol cotransporter), member 11 [Source:HGNC Symbol;Acc:23091]
ENSG00000159267	HLCS	holocarboxylase synthetase (biotin-(proprionyl-CoA-carboxylase (ATP-hydrolysing)) ligase) [Source:HGNC Symbol;Acc:4976]
ENSG00000159403	C1R	complement component 1, r subcomponent [Source:HGNC Symbol;Acc:1246]
ENSG00000159593	NAE1	NEDD8 activating enzyme E1 subunit 1 [Source:HGNC Symbol;Acc:621]
ENSG00000159788	RGS12	regulator of G-protein signaling 12 [Source:HGNC Symbol;Acc:9994]
ENSG00000160014	CALM3	calmodulin 3 (phosphorylase kinase, delta) [Source:HGNC Symbol;Acc:1449]
ENSG00000160191	PDE9A	phosphodiesterase 9A [Source:HGNC Symbol;Acc:8795]
ENSG00000160211	G6PD	glucose-6-phosphate dehydrogenase [Source:HGNC Symbol;Acc:4057]
ENSG00000160285	LSS	lanosterol synthase (2,3-oxidosqualene-lanosterol cyclase) [Source:HGNC Symbol;Acc:6708]
ENSG00000160307	S100B	S100 calcium binding protein B [Source:HGNC Symbol;Acc:10500]
ENSG00000161570	CCL5	chemokine (C-C motif) ligand 5 [Source:HGNC Symbol;Acc:10632]
ENSG00000161960	EIF4A1	eukaryotic translation initiation factor 4A1 [Source:HGNC Symbol;Acc:3282]
ENSG00000162383	SLC1A7	solute carrier family 1 (glutamate transporter), member 7 [Source:HGNC Symbol;Acc:10945]
ENSG00000162438	CTRC	chymotrypsin C (caldecrin) [Source:HGNC Symbol;Acc:2523]
ENSG00000162551	ALPL	alkaline phosphatase, liver/bone/kidney [Source:HGNC Symbol;Acc:438]
ENSG00000162692	VCAM1	vascular cell adhesion molecule 1 [Source:HGNC Symbol;Acc:12663]
ENSG00000162711	NLRP3	NLR family, pyrin domain containing 3 [Source:HGNC Symbol;Acc:16400]
ENSG00000162728	KCNJ9	potassium inwardly-rectifying channel, subfamily J, member 9 [Source:HGNC Symbol;Acc:6270]
ENSG00000162881	OXER1	oxoeicosanoid (OXE) receptor 1 [Source:HGNC Symbol;Acc:24884]
ENSG00000162889	MAPKAPK2	mitogen-activated protein kinase-activated protein kinase 2 [Source:HGNC Symbol;Acc:6887]
ENSG00000162909	CAPN2	calpain 2, (m/II) large subunit [Source:HGNC Symbol;Acc:1479]
ENSG00000163050	ADCK3	aarF domain containing kinase 3 [Source:HGNC Symbol;Acc:16812]
ENSG00000163098	BIRC8	baculoviral IAP repeat containing 8 [Source:HGNC Symbol;Acc:14878]
ENSG00000163106	HPGDS	hematopoietic prostaglandin D synthase [Source:HGNC Symbol;Acc:17890]
ENSG00000163286	ALPPL2	alkaline phosphatase, placental-like 2 [Source:HGNC Symbol;Acc:441]
ENSG00000163295	ALPI	alkaline phosphatase, intestinal [Source:HGNC Symbol;Acc:437]
ENSG00000163482	STK36	serine/threonine kinase 36 [Source:HGNC Symbol;Acc:17209]
ENSG00000163629	PTPN13	protein tyrosine phosphatase, non-receptor type 13 (APO-1/CD95 (Fas)-associated phosphatase) [Source:HGNC Symbol;Acc:9646]
ENSG00000163631	ALB	albumin [Source:HGNC Symbol;Acc:399]
ENSG00000163751	CPA3	carboxypeptidase A3 (mast cell) [Source:HGNC Symbol;Acc:2298]
ENSG00000163788	SNRK	SNF related kinase [Source:HGNC Symbol;Acc:30598]
ENSG00000163931	TKT	transketolase [Source:HGNC Symbol;Acc:11834]
ENSG00000164045	CDC25A	cell division cycle 25A [Source:HGNC Symbol;Acc:1725]
ENSG00000164116	GUCY1A3	guanylate cyclase 1, soluble, alpha 3 [Source:HGNC Symbol;Acc:4685]
ENSG00000164120	HPGD	hydroxyprostaglandin dehydrogenase 15-(NAD) [Source:HGNC Symbol;Acc:5154]
ENSG00000164128	NPY1R	neuropeptide Y receptor Y1 [Source:HGNC Symbol;Acc:7956]
ENSG00000164219	PGGT1B	protein geranylgeranyltransferase type I, beta subunit [Source:HGNC Symbol;Acc:8895]
ENSG00000164251	F2RL1	coagulation factor II (thrombin) receptor-like 1 [Source:HGNC Symbol;Acc:3538]
ENSG00000164305	CASP3	caspase 3, apoptosis-related cysteine peptidase [Source:HGNC Symbol;Acc:1504]
ENSG00000164362	TERT	telomerase reverse transcriptase [Source:HGNC Symbol;Acc:11730]
ENSG00000164588	HCN1	hyperpolarization activated cyclic nucleotide-gated potassium channel 1 [Source:HGNC Symbol;Acc:4845]
ENSG00000165140	FBP1	fructose-1,6-bisphosphatase 1 [Source:HGNC Symbol;Acc:3606]
ENSG00000165168	CYBB	cytochrome b-245, beta polypeptide [Source:HGNC Symbol;Acc:2578]
ENSG00000165280	VCP	valosin containing protein [Source:HGNC Symbol;Acc:12666]
ENSG00000165591	FAAH2	fatty acid amide hydrolase 2 [Source:HGNC Symbol;Acc:26440]
ENSG00000165704	HPRT1	hypoxanthine phosphoribosyltransferase 1 [Source:HGNC Symbol;Acc:5157]
ENSG00000165752	STK32C	serine/threonine kinase 32C [Source:HGNC Symbol;Acc:21332]
ENSG00000165806	CASP7	caspase 7, apoptosis-related cysteine peptidase [Source:HGNC Symbol;Acc:1508]
ENSG00000165862	PNLIPRP2	pancreatic lipase-related protein 2 [Source:HGNC Symbol;Acc:9157]
ENSG00000165970	SLC6A5	solute carrier family 6 (neurotransmitter transporter), member 5 [Source:HGNC Symbol;Acc:11051]
ENSG00000166192	SENP8	SUMO/sentrin specific peptidase family member 8 [Source:HGNC Symbol;Acc:22992]
ENSG00000166483	WEE1	WEE1 G2 checkpoint kinase [Source:HGNC Symbol;Acc:12761]
ENSG00000166484	MAPK7	mitogen-activated protein kinase 7 [Source:HGNC Symbol;Acc:6880]
ENSG00000166548	TK2	thymidine kinase 2, mitochondrial [Source:HGNC Symbol;Acc:11831]
ENSG00000166598	HSP90B1	heat shock protein 90kDa beta (Grp94), member 1 [Source:HGNC Symbol;Acc:12028]
ENSG00000166670	MMP10	matrix metallopeptidase 10 (stromelysin 2) [Source:HGNC Symbol;Acc:7156]
ENSG00000166825	ANPEP	alanyl (membrane) aminopeptidase [Source:HGNC Symbol;Acc:500]
ENSG00000166828	SCNN1G	sodium channel, non-voltage-gated 1, gamma subunit [Source:HGNC Symbol;Acc:10602]
ENSG00000166888	STAT6	signal transducer and activator of transcription 6, interleukin-4 induced [Source:HGNC Symbol;Acc:11368]
ENSG00000166908	PIP4K2C	phosphatidylinositol-5-phosphate 4-kinase, type II, gamma [Source:HGNC Symbol;Acc:23786]
ENSG00000166948	TGM6	transglutaminase 6 [Source:HGNC Symbol;Acc:16255]
ENSG00000166949	SMAD3	SMAD family member 3 [Source:HGNC Symbol;Acc:6769]
ENSG00000166986	MARS	methionyl-tRNA synthetase [Source:HGNC Symbol;Acc:6898]
ENSG00000167114	SLC27A4	solute carrier family 27 (fatty acid transporter), member 4 [Source:HGNC Symbol;Acc:10998]
ENSG00000167207	NOD2	nucleotide-binding oligomerization domain containing 2 [Source:HGNC Symbol;Acc:5331]
ENSG00000167261	DPEP2	dipeptidase 2 [Source:HGNC Symbol;Acc:23028]
ENSG00000167280	ENGASE	endo-beta-N-acetylglucosaminidase [Source:HGNC Symbol;Acc:24622]
ENSG00000167508	MVD	mevalonate (diphospho) decarboxylase [Source:HGNC Symbol;Acc:7529]
ENSG00000167748	KLK1	kallikrein 1 [Source:HGNC Symbol;Acc:6357]
ENSG00000167779	IGFBP6	insulin-like growth factor binding protein 6 [Source:HGNC Symbol;Acc:5475]
ENSG00000167780	SOAT2	sterol O-acyltransferase 2 [Source:HGNC Symbol;Acc:11178]
ENSG00000168036	CTNNB1	catenin (cadherin-associated protein), beta 1, 88kDa [Source:HGNC Symbol;Acc:2514]
ENSG00000168078	PBK	PDZ binding kinase [Source:HGNC Symbol;Acc:18282]
ENSG00000168329	CX3CR1	chemokine (C-X3-C motif) receptor 1 [Source:HGNC Symbol;Acc:2558]
ENSG00000168397	ATG4B	autophagy related 4B, cysteine peptidase [Source:HGNC Symbol;Acc:20790]
ENSG00000168447	SCNN1B	sodium channel, non-voltage-gated 1, beta subunit [Source:HGNC Symbol;Acc:10600]
ENSG00000168487	BMP1	bone morphogenetic protein 1 [Source:HGNC Symbol;Acc:1067]
ENSG00000168496	FEN1	flap structure-specific endonuclease 1 [Source:HGNC Symbol;Acc:3650]
ENSG00000168646	AXIN2	axin 2 [Source:HGNC Symbol;Acc:904]
ENSG00000168925	CTRB1	chymotrypsinogen B1 [Source:HGNC Symbol;Acc:2521]
ENSG00000168938	PPIC	peptidylprolyl isomerase C (cyclophilin C) [Source:HGNC Symbol;Acc:9256]
ENSG00000169118	CSNK1G1	casein kinase 1, gamma 1 [Source:HGNC Symbol;Acc:2454]
ENSG00000169302	STK32A	serine/threonine kinase 32A [Source:HGNC Symbol;Acc:28317]
ENSG00000169618	PROKR1	prokineticin receptor 1 [Source:HGNC Symbol;Acc:4524]
ENSG00000169684	CHRNA5	cholinergic receptor, nicotinic, alpha 5 (neuronal) [Source:HGNC Symbol;Acc:1959]
ENSG00000169692	AGPAT2	1-acylglycerol-3-phosphate O-acyltransferase 2 [Source:HGNC Symbol;Acc:325]
ENSG00000169860	P2RY1	purinergic receptor P2Y, G-protein coupled, 1 [Source:HGNC Symbol;Acc:8539]
ENSG00000169925	BRD3	bromodomain containing 3 [Source:HGNC Symbol;Acc:1104]
ENSG00000170027	YWHAG	tyrosine 3-monooxygenase/tryptophan 5-monooxygenase activation protein, gamma [Source:HGNC Symbol;Acc:12852]
ENSG00000170242	USP47	ubiquitin specific peptidase 47 [Source:HGNC Symbol;Acc:20076]
ENSG00000170255	MRGPRX1	MAS-related GPR, member X1 [Source:HGNC Symbol;Acc:17962]
ENSG00000170266	GLB1	galactosidase, beta 1 [Source:HGNC Symbol;Acc:4298]
ENSG00000170323	FABP4	fatty acid binding protein 4, adipocyte [Source:HGNC Symbol;Acc:3559]
ENSG00000170345	FOS	FBJ murine osteosarcoma viral oncogene homolog [Source:HGNC Symbol;Acc:3796]
ENSG00000170390	DCLK2	doublecortin-like kinase 2 [Source:HGNC Symbol;Acc:19002]
ENSG00000170522	ELOVL6	ELOVL fatty acid elongase 6 [Source:HGNC Symbol;Acc:15829]
ENSG00000170835	CEL	carboxyl ester lipase [Source:HGNC Symbol;Acc:1848]
ENSG00000170890	PLA2G1B	phospholipase A2, group IB (pancreas) [Source:HGNC Symbol;Acc:9030]
ENSG00000171049	FPR2	formyl peptide receptor 2 [Source:HGNC Symbol;Acc:3827]
ENSG00000171051	FPR1	formyl peptide receptor 1 [Source:HGNC Symbol;Acc:3826]
ENSG00000171219	CDC42BPG	CDC42 binding protein kinase gamma (DMPK-like) [Source:HGNC Symbol;Acc:29829]
ENSG00000171509	RXFP1	relaxin/insulin-like family peptide receptor 1 [Source:HGNC Symbol;Acc:19718]
ENSG00000171517	LPAR3	lysophosphatidic acid receptor 3 [Source:HGNC Symbol;Acc:14298]
ENSG00000171631	P2RY6	pyrimidinergic receptor P2Y, G-protein coupled, 6 [Source:HGNC Symbol;Acc:8543]
ENSG00000171860	C3AR1	complement component 3a receptor 1 [Source:HGNC Symbol;Acc:1319]
ENSG00000171865	RNASEH1	ribonuclease H1 [Source:HGNC Symbol;Acc:18466]
ENSG00000171960	PPIH	peptidylprolyl isomerase H (cyclophilin H) [Source:HGNC Symbol;Acc:14651]
ENSG00000172071	EIF2AK3	eukaryotic translation initiation factor 2-alpha kinase 3 [Source:HGNC Symbol;Acc:3255]
ENSG00000172236	TPSAB1	tryptase alpha/beta 1 [Source:HGNC Symbol;Acc:12019]
ENSG00000172531	PPP1CA	protein phosphatase 1, catalytic subunit, alpha isozyme [Source:HGNC Symbol;Acc:9281]
ENSG00000172939	OXSR1	oxidative stress responsive 1 [Source:HGNC Symbol;Acc:8508]
ENSG00000172943	PHF8	PHD finger protein 8 [Source:HGNC Symbol;Acc:20672]
ENSG00000173039	RELA	v-rel avian reticuloendotheliosis viral oncogene homolog A [Source:HGNC Symbol;Acc:9955]
ENSG00000173083	HPSE	heparanase [Source:HGNC Symbol;Acc:5164]
ENSG00000173120	KDM2A	lysine (K)-specific demethylase 2A [Source:HGNC Symbol;Acc:13606]
ENSG00000173213		Tubulin beta-8 chain-like protein LOC260334 [Source:UniProtKB/Swiss-Prot;Acc:A6NNZ2]
ENSG00000173239	LIPM	lipase, family member M [Source:HGNC Symbol;Acc:23455]
ENSG00000173273	TNKS	tankyrase, TRF1-interacting ankyrin-related ADP-ribose polymerase [Source:HGNC Symbol;Acc:11941]
ENSG00000173366		TLR9 [Source:UniProtKB/TrEMBL;Acc:C3W5P5]
ENSG00000173486	FKBP2	FK506 binding protein 2, 13kDa [Source:HGNC Symbol;Acc:3718]
ENSG00000173653	RCE1	Ras converting CAAX endopeptidase 1 [Source:HGNC Symbol;Acc:13721]
ENSG00000173757	STAT5B	signal transducer and activator of transcription 5B [Source:HGNC Symbol;Acc:11367]
ENSG00000173826	KCNH6	potassium voltage-gated channel, subfamily H (eag-related), member 6 [Source:HGNC Symbol;Acc:18862]
ENSG00000173846	PLK3	polo-like kinase 3 [Source:HGNC Symbol;Acc:2154]
ENSG00000173868	PHOSPHO1	phosphatase, orphan 1 [Source:HGNC Symbol;Acc:16815]
ENSG00000173876	TUBB8	tubulin, beta 8 class VIII [Source:HGNC Symbol;Acc:20773]
ENSG00000174080	CTSF	cathepsin F [Source:HGNC Symbol;Acc:2531]
ENSG00000174600	CMKLR1	chemokine-like receptor 1 [Source:HGNC Symbol;Acc:2121]
ENSG00000174738	NR1D2	nuclear receptor subfamily 1, group D, member 2 [Source:HGNC Symbol;Acc:7963]
ENSG00000174876	AMY1B	amylase, alpha 1B (salivary) [Source:HGNC Symbol;Acc:475]
ENSG00000175054	ATR	ataxia telangiectasia and Rad3 related [Source:HGNC Symbol;Acc:882]
ENSG00000175354	PTPN2	protein tyrosine phosphatase, non-receptor type 2 [Source:HGNC Symbol;Acc:9650]
ENSG00000175445	LPL	lipoprotein lipase [Source:HGNC Symbol;Acc:6677]
ENSG00000175634	RPS6KB2	ribosomal protein S6 kinase, 70kDa, polypeptide 2 [Source:HGNC Symbol;Acc:10437]
ENSG00000176170	SPHK1	sphingosine kinase 1 [Source:HGNC Symbol;Acc:11240]
ENSG00000176393	RNPEP	arginyl aminopeptidase (aminopeptidase B) [Source:HGNC Symbol;Acc:10078]
ENSG00000176978	DPP7	dipeptidyl-peptidase 7 [Source:HGNC Symbol;Acc:14892]
ENSG00000177239	MAN1B1	mannosidase, alpha, class 1B, member 1 [Source:HGNC Symbol;Acc:6823]
ENSG00000177272	KCNA3	potassium voltage-gated channel, shaker-related subfamily, member 3 [Source:HGNC Symbol;Acc:6221]
ENSG00000177453	NIM1K	NIM1 serine/threonine protein kinase [Source:HGNC Symbol;Acc:28646]
ENSG00000177463	NR2C2	nuclear receptor subfamily 2, group C, member 2 [Source:HGNC Symbol;Acc:7972]
ENSG00000177602	GSG2	germ cell associated 2 (haspin) [Source:HGNC Symbol;Acc:19682]
ENSG00000177606	JUN	jun proto-oncogene [Source:HGNC Symbol;Acc:6204]
ENSG00000177889	UBE2N	ubiquitin-conjugating enzyme E2N [Source:HGNC Symbol;Acc:12492]
ENSG00000177954	RPS27	ribosomal protein S27 [Source:HGNC Symbol;Acc:10416]
ENSG00000178700	DHFRL1	dihydrofolate reductase-like 1 [Source:HGNC Symbol;Acc:27309]
ENSG00000178802	MPI	mannose phosphate isomerase [Source:HGNC Symbol;Acc:7216]
ENSG00000179163	FUCA1	fucosidase, alpha-L- 1, tissue [Source:HGNC Symbol;Acc:4006]
ENSG00000179295	PTPN11	protein tyrosine phosphatase, non-receptor type 11 [Source:HGNC Symbol;Acc:9644]
ENSG00000179335	CLK3	CDC-like kinase 3 [Source:HGNC Symbol;Acc:2071]
ENSG00000179934	CCR8	chemokine (C-C motif) receptor 8 [Source:HGNC Symbol;Acc:1609]
ENSG00000180138	CSNK1A1L	casein kinase 1, alpha 1-like [Source:HGNC Symbol;Acc:20289]
ENSG00000180509	KCNE1	potassium voltage-gated channel, Isk-related family, member 1 [Source:HGNC Symbol;Acc:6240]
[truncated: 2,481 more rows]

## Sheet: Table S3
Table S3: Instrumental variables for druggable genes
exposure	SNP	chr	pos	effect_allele	other_allele	sample size	eaf	beta	se	pval	maf	R2	F
AATK	rs111411640	17	79143403	A	G	14629	0.0755238	-0.343941	0.0219417	2.2352e-55	0.0755238	0.0165188	245.678
AATK	rs11150780	17	79264160	G	A	22110	0.295556	0.109723	0.0103958	4.8473e-26	0.295556	0.00501317	111.39
AATK	rs113314481	17	79101526	A	G	15371	0.0210459	0.271376	0.0396743	7.9193e-12	0.0210459	0.00303461	46.7809
AATK	rs116445173	17	79288154	T	C	17520	0.0336078	0.21515	0.0295984	3.6269e-13	0.0336078	0.00300682	52.8323
AATK	rs11650195	17	79000758	C	T	20829	0.446657	-0.0565115	0.00984744	9.535e-09	0.446657	0.0015786	32.9295
AATK	rs11650279	17	79179025	T	C	10730	0.0250233	0.287837	0.043615	4.1283e-11	0.0250233	0.00404262	43.5453
AATK	rs11650745	17	79003979	C	T	14328	0.0923188	0.164002	0.020361	7.9739e-16	0.0923188	0.00450766	64.8691
AATK	rs116858312	17	79053551	T	C	13596	0.0348298	0.221331	0.0330206	2.0474e-11	0.0348298	0.00329358	44.9209
AATK	rs117002938	17	79212916	G	A	19874	0.0285494	0.310938	0.0300377	4.1155e-25	0.0285494	0.00536283	107.145
AATK	rs117202000	17	79108642	A	C	9115	0.0164541	-0.38339	0.0580814	4.0839e-11	0.0164541	0.0047575	43.5623
AATK	rs118001767	17	79043700	G	A	11454	0.0166317	0.39924	0.0515281	9.3351e-15	0.0166317	0.00521377	60.021
AATK	rs12953216	17	79124126	A	G	14839	0.125855	0.158186	0.0174524	1.2621e-19	0.125855	0.00550577	82.1414
AATK	rs138955069	17	79108704	A	G	12659	0.0224113	-0.407752	0.0423045	5.4932e-22	0.0224113	0.00728524	92.886
AATK	rs140089573	17	79034784	T	C	18214	0.0567886	-0.240826	0.022568	1.3882e-26	0.0567886	0.00621307	113.86
AATK	rs146409760	17	79257995	C	T	13091	0.0211199	-0.296672	0.0429039	4.6852e-12	0.0211199	0.00363918	47.8072
AATK	rs147729628	17	79172711	A	G	12532	0.0339132	0.256199	0.0348214	1.8753e-13	0.0339132	0.00430099	54.1242
AATK	rs2659002	17	79183363	A	G	17745	0.0715519	0.190106	0.0205453	2.1828e-20	0.0715519	0.00480174	85.6084
AATK	rs2659017	17	79169338	A	G	14337	0.0274552	0.361273	0.0360139	1.1093e-23	0.0274552	0.00697005	100.617
AATK	rs2725417	17	79131434	A	G	17599	0.195026	0.370821	0.0131589	1.0283e-174	0.195026	0.043175	794.033
AATK	rs34156191	17	79114072	C	T	15480	0.0515484	-0.313669	0.0255791	1.4346e-34	0.0515484	0.00962062	150.354
AATK	rs34564603	17	79335090	C	T	6781	0.395296	0.219404	0.01736	1.2967e-36	0.395296	0.0230137	159.685
AATK	rs35603697	17	79199108	A	G	14731	0.029642	-0.307788	0.034258	2.5968e-19	0.029642	0.0054497	80.7085
AATK	rs35663354	17	79045557	G	T	17950	0.460003	0.125831	0.0105478	8.2971e-33	0.460003	0.00786607	142.299
AATK	rs35867081	17	79047278	A	G	18035	0.473642	0.220013	0.0104173	5.2316e-99	0.473642	0.0241355	446.001
AATK	rs4076037	17	79044284	A	G	18702	0.29483	-0.111917	0.0113103	4.3674e-23	0.29483	0.00520816	97.9025
AATK	rs4969238	17	79005746	C	T	17919	0.659461	-0.0691206	0.0111348	5.38e-10	0.340539	0.00214586	38.53
AATK	rs4969258	17	79118253	T	C	17184	0.603891	-0.421259	0.0105504	1e-200	0.396109	0.0848989	1594.07
AATK	rs59763245	17	79119858	A	G	18245	0.0624357	-0.357018	0.0214749	4.5937e-62	0.0624357	0.0149226	276.357
AATK	rs62075320	17	79185594	A	G	14502	0.093028	-0.26995	0.02009	3.6603e-41	0.093028	0.0122971	180.528
AATK	rs6565559	17	79314491	G	A	14502	0.415092	-0.103753	0.0118855	2.5603e-18	0.415092	0.00522715	76.1919
AATK	rs72634319	17	79031334	G	C	8870	0.0522897	-0.235496	0.0336341	2.5269e-12	0.0522897	0.00549654	49.0127
AATK	rs74002072	17	79122455	T	C	11563	0.0250064	0.420301	0.0419319	1.2029e-23	0.0250064	0.00861395	100.451
AATK	rs8069265	17	79159425	C	T	21158	0.411309	0.214365	0.00976862	9.8383e-107	0.411309	0.0222533	481.507
AATK	rs8073182	17	79104762	T	C	17226	0.50992	0.109533	0.0107449	2.109e-24	0.49008	0.00599643	103.906
AATK	rs9895719	17	79335639	T	C	8943	0.0233702	-0.313577	0.0493822	2.1531e-10	0.0233702	0.0044886	40.3135
AATK	rs9903399	17	78985885	C	T	16743	0.21012	-0.096623	0.0133931	5.4093e-13	0.21012	0.00309898	52.0414
AATK	rs9915393	17	78915828	G	C	21657	0.241004	0.0832453	0.0112203	1.1801e-13	0.241004	0.00253521	55.0394
ABAT	rs11074405	16	8795929	C	A	31233	0.0755792	-0.356257	0.0150023	1.18e-124	0.0755792	0.0177349	563.879
ABAT	rs11077309	16	8520579	G	A	31567	0.276083	0.052997	0.00889734	2.5785e-09	0.276083	0.00112269	35.4776
ABAT	rs113046909	16	8572628	A	G	26930	0.0185541	-0.320745	0.0318712	7.9855e-24	0.0185541	0.00374677	101.273
ABAT	rs11644506	16	8918990	T	C	31233	0.829727	-0.134355	0.0106176	1.0605e-36	0.170273	0.0051006	160.113
ABAT	rs116885412	16	8606507	T	G	28823	0.0430352	0.158828	0.0205024	9.4386e-15	0.0430352	0.00207779	60.0087
ABAT	rs117233928	16	8786150	G	A	23573	0.0270029	0.206252	0.0283812	3.6702e-13	0.0270029	0.00223536	52.8077
ABAT	rs117832144	16	8751824	T	C	24604	0.0374059	0.219089	0.0237158	2.5115e-20	0.0374059	0.00345665	85.3356
ABAT	rs11860940	16	8592358	T	A	30902	0.302319	0.0974616	0.00874095	7.1767e-29	0.302319	0.004007	124.314
ABAT	rs12103064	16	8622885	A	G	28597	0.0194074	-0.198701	0.030288	5.3592e-11	0.0194074	0.00150275	43.0358
ABAT	rs12448092	16	8588026	T	C	30077	0.823534	-0.0819962	0.0106849	1.6645e-14	0.176466	0.00195416	58.8864
ABAT	rs13333072	16	8823848	G	A	29468	0.46747	-0.34023	0.0080144	1e-200	0.46747	0.0576331	1802.08
ABAT	rs144130511	16	8925696	A	G	24460	0.0272633	0.169088	0.0277421	1.0944e-09	0.0272633	0.00151646	37.146
ABAT	rs1640998	16	8829715	C	T	23635	0.298141	0.108304	0.01003	3.5178e-27	0.298141	0.00490901	116.587
ABAT	rs1641001	16	8830022	A	G	29409	0.386414	0.132784	0.00843252	7.2475e-56	0.386414	0.00836089	247.942
ABAT	rs1965649	16	8836090	C	G	30727	0.136286	0.215115	0.0116933	1.4039e-75	0.136286	0.0108941	338.409
ABAT	rs2313427	16	8815000	A	G	31355	0.89414	0.0818159	0.0129714	2.8413e-10	0.10586	0.00126719	39.7808
ABAT	rs2313596	16	8818442	G	A	31469	0.880863	-0.134455	0.0122812	6.7781e-28	0.119137	0.00379433	119.851
ABAT	rs2361075	16	8495528	C	A	31684	0.729264	-0.0598555	0.00893393	2.0842e-11	0.270736	0.00141471	44.8845
ABAT	rs3095510	16	8798528	A	C	31355	0.787519	-0.110547	0.00974207	7.6226e-30	0.212481	0.00408984	128.755
ABAT	rs35440533	16	8768228	T	C	29053	0.0539661	0.246397	0.0183031	2.6244e-41	0.0539661	0.00619908	181.213
ABAT	rs35851221	16	8882670	C	T	24639	0.0232826	-0.321617	0.0298023	3.7635e-27	0.0232826	0.00470445	116.451
ABAT	rs3815507	16	8841547	C	G	31354	0.796853	0.0819672	0.00991451	1.3691e-16	0.203147	0.0021752	68.3455
ABAT	rs3815508	16	8862956	T	G	31346	0.640116	0.0736117	0.00831076	8.1902e-19	0.359884	0.00249658	78.4485
ABAT	rs4454975	16	8784466	T	C	31684	0.803995	0.145569	0.00997355	3.0045e-48	0.196005	0.00667864	213.015
ABAT	rs56993178	16	8769039	G	C	31017	0.534404	-0.213145	0.00795756	4.7807e-158	0.465596	0.0226078	717.401
ABAT	rs62031061	16	8828586	A	T	31348	0.0922049	0.187468	0.0137635	3.0208e-42	0.0922049	0.00588337	185.512
ABAT	rs62031119	16	8885445	T	C	31684	0.246402	0.146048	0.00918219	5.7945e-57	0.246402	0.00792148	252.972
ABAT	rs6497519	16	8808352	A	T	31238	0.0933379	-0.153118	0.0137255	6.7087e-29	0.0933379	0.00396811	124.442
ABAT	rs6501163	16	8628332	T	C	31569	0.237733	0.115992	0.00932599	1.6375e-35	0.237733	0.00487621	154.682
ABAT	rs7197153	16	8891202	C	G	31568	0.10867	-0.0834705	0.0127789	6.4897e-11	0.10867	0.00134973	42.663
ABAT	rs7203550	16	8878865	C	G	31231	0.263171	-0.0527641	0.00908145	6.2398e-09	0.263171	0.00107972	33.7551
ABAT	rs72766418	16	8694271	T	C	30488	0.969897	-0.178979	0.0236782	4.068e-14	0.0301027	0.00187053	57.1317
ABAT	rs72766421	16	8698840	G	T	27953	0.022773	0.192034	0.0283274	1.2101e-11	0.022773	0.00164135	45.9529
ABAT	rs72766494	16	8739360	T	C	31354	0.233799	0.142935	0.00940049	3.2763e-52	0.233799	0.00731973	231.18
ABAT	rs75261011	16	8557185	C	T	30210	0.0225781	0.168353	0.0273686	7.6899e-10	0.0225781	0.00125095	37.836
ABAT	rs76896282	16	8762839	A	G	30737	0.045242	-0.355308	0.0192999	1.0922e-75	0.045242	0.0109062	338.899
ABAT	rs77635331	16	8691661	T	C	29140	0.0296904	0.2069	0.0243748	2.0986e-17	0.0296904	0.00246649	72.0463
ABAT	rs78315929	16	8830340	A	G	26552	0.0528472	-0.156801	0.0193723	5.7642e-16	0.0528472	0.00246133	65.5095
ABAT	rs78546185	16	8915265	C	T	27980	0.0316961	0.142939	0.0241146	3.0777e-09	0.0316961	0.00125415	35.1327
ABAT	rs79502645	16	8696192	C	T	29143	0.0306631	0.200919	0.0239966	5.6265e-17	0.0306631	0.00239974	70.099
ABAT	rs79651561	16	8571878	G	T	31200	0.0364785	0.117323	0.0213427	3.8631e-08	0.0364785	0.000967592	30.2162
ABAT	rs8050692	16	8959355	T	C	20520	0.529427	-0.0729607	0.0098765	1.4973e-13	0.470573	0.00265241	54.5669
ABAT	rs9302869	16	8609991	T	C	27371	0.0336159	0.140861	0.023698	2.7849e-09	0.0336159	0.00128916	35.3286
ABAT	rs9922116	16	8620096	T	C	31599	0.104735	-0.200656	0.0129414	3.2092e-54	0.104735	0.00755055	240.39
ABAT	rs9928703	16	8706691	T	A	26246	0.466841	-0.0685109	0.00873841	4.4911e-15	0.466841	0.00233655	61.4641
ABAT	rs9935422	16	8820702	T	C	30077	0.118011	0.227026	0.0125699	6.4641e-73	0.118011	0.0107291	326.178
ABAT	rs9937726	16	8866582	A	G	31607	0.0456807	0.271329	0.0189881	2.548e-46	0.0456807	0.00641872	204.174
ABAT	rs9937879	16	8749928	A	T	29902	0.782676	-0.302795	0.00975909	1e-200	0.217324	0.0311902	962.61
ABCA1	rs10991414	9	107685589	C	T	31684	0.130182	0.0652422	0.0117996	3.2206e-08	0.130182	0.000963975	30.5701
ABCA1	rs10991505	9	107816498	T	C	31559	0.0851457	0.0816419	0.0142541	1.0186e-08	0.0851457	0.00103841	32.8033
ABCA1	rs13302605	9	107830154	T	C	30077	0.12357	-0.0914726	0.0123782	1.4683e-13	0.12357	0.00181235	54.6055
ABCA1	rs141366790	9	107723647	C	A	27798	0.0253268	-0.26596	0.0269463	5.6053e-23	0.0253268	0.00349222	97.4099
ABCA1	rs1809921	9	107814671	G	A	31684	0.369236	0.0600716	0.00822459	2.7975e-13	0.369236	0.00168089	53.3436
ABCA1	rs2244278	9	107661129	A	C	31567	0.880455	0.0841668	0.0122581	6.6027e-12	0.119545	0.00149125	47.1417
ABCA1	rs2487052	9	107686405	T	C	31684	0.769965	-0.141457	0.00940563	4.0398e-51	0.230035	0.00708832	226.175
ABCA1	rs2853579	9	107591272	T	G	26609	0.124582	0.100321	0.0131117	1.9911e-14	0.124582	0.00219527	58.538
ABCA1	rs328883	9	107803009	T	G	31683	0.433028	-0.0788443	0.00800515	6.9092e-23	0.433028	0.00305245	97.0006
ABCA1	rs3890182	9	107647655	A	G	31300	0.111382	-0.0950794	0.0126928	6.8351e-14	0.111382	0.00178951	56.1085
ABCA1	rs4351469	9	107736145	A	C	30902	0.270395	0.108074	0.00903536	5.6873e-33	0.270395	0.00460847	143.061
ABCA1	rs56310223	9	107695882	A	G	31385	0.0846826	0.0792619	0.0143294	3.1805e-08	0.0846826	0.000973923	30.5944
ABCA1	rs59179413	9	107891888	G	A	31237	0.0392745	-0.147556	0.0205797	7.4888e-13	0.0392745	0.00164307	51.4056
ABCA1	rs73506128	9	107673640	C	T	28421	0.029534	-0.141434	0.0247608	1.1152e-08	0.029534	0.00114667	32.6246
ABCA1	rs75932292	9	107819929	T	C	30876	0.0615868	0.107516	0.016728	1.2998e-10	0.0615868	0.00133615	41.3075
ABCA1	rs75947027	9	108530244	C	T	26197	0.0476991	0.121494	0.0204845	3.011e-09	0.0476991	0.00134098	35.1741
ABCA1	rs76125870	9	107973934	G	A	25122	0.0426248	0.184358	0.0220537	6.3038e-17	0.0426248	0.00277396	69.8757
ABCA1	rs7859960	9	107915435	A	G	17767	0.608691	0.0664431	0.0108583	9.4164e-10	0.391309	0.00210304	37.4392
ABCA1	rs7864842	9	107785968	G	A	31555	0.53091	0.100584	0.00795638	1.2418e-36	0.46909	0.00503921	159.808
ABCA1	rs79813326	9	107677276	A	G	26858	0.0264426	0.23966	0.0268517	4.4489e-19	0.0264426	0.00295723	79.655
ABCA1	rs9695887	9	107867295	A	G	31569	0.172964	0.13284	0.0104958	1.0312e-36	0.172964	0.00504857	160.177
ABCA1	rs9775637	9	107848594	C	T	31564	0.645306	-0.0762929	0.00830806	4.1847e-20	0.354694	0.00266452	84.3221
ABCA13	rs34617898	7	49018159	G	T	31569	0.809655	0.0574032	0.0101324	1.4685e-08	0.190345	0.00101565	32.0936
ABCA13	rs60189113	7	48332015	T	C	31566	0.342267	-0.0526039	0.00838295	3.4919e-10	0.342267	0.00124589	39.3744
ABCA13	rs6583456	7	48624749	T	A	31568	0.194164	0.0807779	0.010051	9.2215e-16	0.194164	0.00204189	64.5861
ABCA2	rs112887513	9	139905141	A	G	14977	0.0513567	0.155792	0.0261462	2.5472e-09	0.0513567	0.00236494	35.499
ABCA2	rs116915239	9	139831744	C	T	16950	0.041429	-0.253516	0.0271847	1.1015e-20	0.041429	0.0051047	86.9584
ABCA2	rs12000091	9	140064219	C	T	13444	0.125795	-0.104999	0.0183677	1.0868e-08	0.125795	0.00242481	32.6735
ABCA2	rs12555386	9	139819424	C	T	17608	0.826984	0.0775167	0.0140755	3.65e-08	0.173016	0.00171951	30.3258
ABCA2	rs141427199	9	139916575	T	G	11556	0.0292531	-0.247321	0.0389661	2.1927e-10	0.0292531	0.00347402	40.2787
ABCA2	rs191928486	9	139901534	A	G	14201	0.0178734	-0.349365	0.0446895	5.3755e-15	0.0178734	0.00428512	61.1063
ABCA2	rs2105078	9	139622402	C	G	23656	0.24268	0.070121	0.0107143	5.9735e-11	0.24268	0.00180734	42.8282
ABCA2	rs28676711	9	140071163	C	G	21074	0.260539	0.0749079	0.0110853	1.4068e-11	0.260539	0.00216208	45.6581
ABCA2	rs34125425	9	139904722	T	C	11976	0.0226797	-0.257492	0.0433364	2.8191e-09	0.0226797	0.00293921	35.2979
ABCA2	rs35374928	9	140238534	A	G	14610	0.0440004	-0.161434	0.0284922	1.4617e-08	0.0440004	0.00219247	32.098
ABCA2	rs4880149	9	139769194	T	C	30476	0.217916	-0.131556	0.0097825	3.1546e-41	0.217916	0.00589922	180.84
ABCA2	rs4880192	9	139927062	A	G	23241	0.254428	-0.314593	0.0104477	3.4364e-199	0.254428	0.0375477	906.612
ABCA2	rs4880211	9	140023766	T	C	18348	0.110755	-0.205161	0.016565	3.143e-35	0.110755	0.0082909	153.376
ABCA2	rs4880219	9	140070638	C	T	13529	0.547078	-0.0724023	0.0121969	2.917e-09	0.452922	0.00259781	35.2321
ABCA2	rs6560663	9	140029261	G	A	16517	0.460832	-0.111688	0.0110036	3.3069e-24	0.460832	0.00619882	103.012
ABCA2	rs77740311	9	139883221	T	C	11875	0.0494767	0.168729	0.0298816	1.6365e-08	0.0494767	0.00267779	31.8787
ABCA2	rs77892574	9	139942576	G	A	16067	0.0596627	0.203573	0.023497	4.571e-18	0.0596627	0.00465005	75.0521
ABCA2	rs78469234	9	140150288	T	C	13915	0.0974033	-0.211171	0.0201373	9.9336e-26	0.0974033	0.00784093	109.953
ABCA2	rs7873815	9	139943429	A	G	17464	0.678185	0.121306	0.0114166	2.2752e-26	0.321815	0.00642315	112.886
ABCA2	rs868102	9	139850119	A	G	21926	0.555312	0.19232	0.00952151	1.0112e-90	0.444688	0.0182672	407.942
ABCA2	rs9411294	9	139931607	T	C	21291	0.0268494	-0.233656	0.0299371	5.9502e-15	0.0268494	0.00285297	60.9107
ABCA2	rs9411295	9	139932100	A	G	11699	0.0160043	-0.561247	0.0518358	2.5474e-27	0.0160043	0.00992132	117.213
ABCA3	rs11248921	16	2455954	A	C	30688	0.328668	0.060778	0.00858616	1.4583e-12	0.328668	0.00163011	50.1033
ABCA3	rs17135889	16	2387260	A	G	19846	0.124892	-0.197374	0.015118	5.9043e-39	0.124892	0.00851543	170.432
ABCA3	rs323065	16	2367878	T	C	29978	0.165585	0.0660551	0.0109804	1.7922e-09	0.165585	0.00120572	36.1862
ABCA3	rs45579535	16	2372028	A	G	11453	0.0160709	0.392386	0.052416	7.1113e-14	0.0160709	0.00486923	56.0304
ABCA3	rs4787277	16	2368169	A	G	26845	0.102575	-0.0985197	0.0142117	4.1376e-12	0.102575	0.00178696	48.0532
ABCA3	rs75999965	16	2444962	C	A	29170	0.0948414	-0.0801953	0.0141226	1.358e-08	0.0948414	0.00110421	32.2432
ABCA7	rs112335319	19	1123169	G	A	18224	0.030794	0.184525	0.0302887	1.1151e-09	0.030794	0.00203246	37.1108
ABCA7	rs112504240	19	956551	T	C	19681	0.0252636	-0.229965	0.0320778	7.5437e-13	0.0252636	0.00260458	51.3893
ABCA7	rs113337161	19	1055718	T	C	20500	0.0744293	-0.533767	0.0184432	3.6215e-184	0.0744293	0.0392543	837.511
ABCA7	rs117358754	19	978433	T	G	14108	0.0203144	-0.589785	0.0419063	5.4876e-45	0.0203144	0.0138455	198.047
ABCA7	rs117875320	19	1258940	T	G	10464	0.0205975	-0.370886	0.0485333	2.1387e-14	0.0205975	0.00554994	58.3875
ABCA7	rs11879091	19	1082265	C	T	22466	0.464697	-0.114891	0.00942772	3.6639e-34	0.464697	0.00656706	148.498
ABCA7	rs11883282	19	984682	G	C	19426	0.881256	-0.292287	0.0155424	6.7693e-79	0.118744	0.0178797	353.618
ABCA7	rs144478618	19	982362	T	C	18709	0.816327	-0.101182	0.0133302	3.1843e-14	0.183673	0.00307004	57.608
ABCA7	rs148285135	19	1003823	T	C	12923	0.0152268	-0.641726	0.0504815	5.0591e-37	0.0152268	0.0123502	161.572
ABCA7	rs182341180	19	953482	T	C	14785	0.95662	-0.184114	0.0285069	1.0554e-10	0.0433797	0.0028134	41.7079
ABCA7	rs2240169	19	1018830	T	C	22717	0.679967	-0.170581	0.00999311	2.482e-65	0.320032	0.0126641	291.356
ABCA7	rs3746165	19	1102211	G	A	23330	0.502815	0.0998089	0.00923592	3.2032e-27	0.497184	0.00498075	116.773
ABCA7	rs3764642	19	1040046	G	A	22616	0.502929	-0.158107	0.00934509	3.2703e-64	0.497071	0.0124984	286.217
ABCA7	rs3787016	19	1090803	A	G	23239	0.256938	0.0600161	0.0106084	1.5368e-08	0.256938	0.00137537	32.0034
ABCA7	rs3795067	19	1039628	C	T	21434	0.166023	0.0792306	0.0129686	1.0013e-09	0.166023	0.00173835	37.3213
ABCA7	rs4807395	19	1002847	A	G	23264	0.545101	-0.103029	0.0092854	1.3118e-28	0.454899	0.0052643	123.106
ABCA7	rs4807612	19	1156853	C	T	19575	0.299239	-0.104835	0.0110113	1.7185e-21	0.299239	0.00460924	90.6345
ABCA7	rs5015042	19	931702	G	A	19260	0.2163	-0.0968934	0.0123555	4.4272e-15	0.2163	0.00318291	61.4921
ABCA7	rs6510987	19	976719	A	G	18793	0.245442	-0.0673956	0.0119757	1.8252e-08	0.245442	0.00168242	31.6676
ABCA7	rs76721557	19	1098698	T	C	17780	0.0294527	-0.340704	0.0312609	1.1679e-27	0.0294527	0.0066363	118.768
ABCA7	rs873074	19	1174602	T	C	18466	0.0330026	-0.186544	0.0290957	1.44e-10	0.0330026	0.0022211	41.1016
ABCA7	rs930232	19	1036018	A	G	19972	0.565515	-0.138983	0.010046	1.5761e-43	0.434485	0.00949226	191.377
ABCB1	rs1202178	7	87207128	A	G	31523	0.475177	0.0911107	0.00795859	2.4063e-30	0.475177	0.00414035	131.051
ABCB1	rs13226726	7	87206615	T	C	30116	0.1099	0.104612	0.0130138	9.0871e-16	0.1099	0.00214108	64.6148
ABCB1	rs13238458	7	87510419	A	G	29422	0.064194	-0.0937787	0.0168104	2.4246e-08	0.064194	0.00105662	31.1187
ABCB1	rs28381920	7	87174390	A	G	30124	0.0548846	-0.176996	0.0178589	3.7289e-23	0.0548846	0.00325006	98.2174
ABCB1	rs79726764	7	87452371	T	A	31441	0.0665	0.193285	0.0159683	1.0034e-33	0.0665	0.00463835	146.505
ABCB4	rs111778381	7	86677653	A	G	30159	0.065759	-0.108672	0.0164155	3.5871e-11	0.065759	0.00145105	43.8228
ABCB4	rs17608771	7	86551401	G	A	29131	0.0957142	0.0780931	0.0140746	2.883e-08	0.0957142	0.00105569	30.7837
ABCB4	rs181464057	7	87114251	C	A	13739	0.0115997	-0.307581	0.0562789	4.6186e-08	0.0115997	0.00216935	29.8652
ABCB4	rs2178658	7	87122022	T	G	31684	0.245049	0.0900762	0.00922203	1.5539e-22	0.245049	0.00300207	95.398
ABCB4	rs2235015	7	87199564	A	C	31681	0.178681	-0.0775881	0.0103611	6.9612e-14	0.178681	0.0017669	56.0726
ABCB4	rs2373593	7	87036942	G	T	31300	0.106177	-0.0798127	0.0129661	7.4794e-10	0.106177	0.00120909	37.8878
ABCB4	rs28381749	7	87289252	T	C	25392	0.0176453	-0.204445	0.0336801	1.2759e-09	0.0176453	0.00144904	36.8444
ABCB4	rs45493392	7	87079880	G	A	31569	0.16734	-0.232152	0.0105812	1.079e-106	0.16734	0.015019	481.333
ABCB4	rs73198343	7	87125565	T	C	28307	0.0267088	-0.22947	0.0260312	1.1926e-18	0.0267088	0.00273766	77.7023
ABCB4	rs76331237	7	87089058	G	A	20956	0.0146087	-0.35443	0.0406382	2.743e-18	0.0146087	0.00361668	76.059
ABCB4	rs7792365	7	86864716	G	A	31684	0.78372	-0.0666668	0.00964159	4.6919e-12	0.21628	0.0015067	47.8073
ABCB8	rs11975690	7	150727984	G	A	23651	0.390553	-0.104151	0.0094	1.5687e-28	0.390553	0.00516385	122.754
ABCC1	rs11645782	16	16052002	G	A	25496	0.0178248	-0.28736	0.0334205	8.0835e-18	0.0178248	0.00289132	73.925
ABCC1	rs129081	16	16235939	C	G	31297	0.409675	-0.12711	0.00809589	1.4935e-55	0.409675	0.00781488	246.493
ABCC1	rs12923345	16	16055082	C	T	31017	0.801037	-0.0583076	0.0100516	6.5999e-09	0.198963	0.00108369	33.6471
ABCC1	rs12929610	16	16291627	G	A	21236	0.682012	0.0841248	0.0104035	6.1656e-16	0.317988	0.0030696	65.3805
ABCC1	rs13332486	16	16220690	G	A	31345	0.0520175	0.140396	0.0179682	5.5666e-15	0.0520175	0.00194397	61.0484
ABCC1	rs215058	16	16076186	G	A	31566	0.146691	-0.145736	0.0112192	1.3943e-38	0.146691	0.00531712	168.727
ABCC1	rs246241	16	16117683	T	G	31684	0.107144	0.124424	0.0128247	2.9623e-22	0.107144	0.002962	94.1209
ABCC1	rs34360190	16	16155493	A	G	31563	0.811518	-0.0922486	0.0101636	1.1202e-19	0.188482	0.00260326	82.3758
ABCC1	rs3851713	16	16184873	T	A	31681	0.18088	0.0928896	0.0103077	2.0307e-19	0.18088	0.00255684	81.2056
ABCC1	rs41278166	16	16180513	G	A	24023	0.0172314	0.222585	0.0350285	2.0924e-10	0.0172314	0.001678	40.375
ABCC1	rs504348	16	16043174	C	G	29783	0.834932	-0.274405	0.0109217	2.6653e-139	0.165068	0.0207553	631.213
ABCC1	rs58260876	16	16251259	A	G	31355	0.939231	0.172386	0.0166866	5.1132e-25	0.0607686	0.00339223	106.719
ABCC1	rs72775880	16	16131300	G	A	31240	0.0672081	-0.143972	0.0159574	1.8401e-19	0.0672081	0.00259892	81.3967
ABCC1	rs79629927	16	16122114	T	G	30163	0.0688775	-0.203764	0.0160342	5.3246e-37	0.0688775	0.00532559	161.485
ABCC1	rs9922834	16	16258173	A	G	31684	0.118513	0.104196	0.0122767	2.1168e-17	0.118513	0.00226836	72.0297
ABCC10	rs1214749	6	43418733	A	G	31676	0.292545	0.0903805	0.00871843	3.5256e-25	0.292545	0.0033812	107.46
ABCC10	rs140706115	6	43410069	A	G	11992	0.0139259	-0.368537	0.0549997	2.0728e-11	0.0139259	0.00373015	44.8919
ABCC10	rs61729324	6	43258994	A	G	31055	0.0735758	0.106108	0.0153572	4.8739e-12	0.0735758	0.00153486	47.7354
ABCC10	rs7692	6	43304007	A	C	31683	0.303837	-0.0764126	0.00862698	8.1755e-19	0.303837	0.00247009	78.4486
ABCC2	rs10786578	10	101690050	T	C	29369	0.644708	-0.0588402	0.00861433	8.456e-12	0.355292	0.00158608	46.6526
ABCC2	rs143176769	10	101525037	T	C	27766	0.0365422	-0.135118	0.0226014	2.2534e-09	0.0365422	0.00128553	35.7375
ABCC2	rs17112219	10	101514219	A	G	29447	0.0811437	0.090202	0.0150817	2.2204e-09	0.0811437	0.00121329	35.7687
ABCC2	rs17222639	10	101569997	C	T	29447	0.0511877	0.162565	0.0186738	3.1646e-18	0.0511877	0.00256703	75.7806
ABCC2	rs2490760	10	101629621	C	A	31348	0.0847774	-0.0786599	0.0143307	4.0422e-08	0.0847774	0.00096016	30.1261
ABCC2	rs2756109	10	101558746	G	T	31470	0.564358	0.144948	0.00799723	2.0382e-73	0.435642	0.0103309	328.487
ABCC2	rs2756115	10	101508622	C	T	31470	0.356872	-0.0897728	0.00830476	3.0934e-27	0.356872	0.00369938	116.844
ABCC2	rs4919416	10	101790389	G	T	31470	0.340731	-0.082937	0.00839706	5.2378e-23	0.340731	0.0030903	97.547
ABCC2	rs61870432	10	101539259	A	G	27777	0.0295209	-0.163755	0.0250467	6.2264e-11	0.0295209	0.00153651	42.7424
ABCC2	rs74555273	10	101367431	A	G	31138	0.88625	0.114047	0.0126042	1.4534e-19	0.11375	0.00262242	81.8665
ABCC3	rs1105343	17	48953618	C	A	31002	0.0307016	-0.134604	0.0232673	7.2426e-09	0.0307016	0.00107836	33.4652
ABCC3	rs11079922	17	48752405	C	T	31565	0.16544	0.324946	0.0105538	1e-200	0.16544	0.0291576	947.939
ABCC3	rs112819464	17	48552568	T	C	15486	0.0154164	0.360286	0.0460299	4.9965e-15	0.0154164	0.00394057	61.2571
ABCC3	rs113287138	17	48810942	G	T	10416	0.0164763	0.414466	0.054275	2.2338e-14	0.0164763	0.00556739	58.3034
ABCC3	rs113400824	17	48782617	A	G	29138	0.0275735	-0.342734	0.0252179	4.5285e-42	0.0275735	0.0062993	184.7
ABCC3	rs11568581	17	48738491	A	G	29498	0.0452647	-0.450017	0.0196306	2.6536e-116	0.0452647	0.0175037	525.488
ABCC3	rs116972558	17	48690070	T	C	25136	0.0428942	-0.37652	0.0218834	2.4024e-66	0.0428942	0.0116403	296.013
ABCC3	rs117355256	17	48656433	T	G	27741	0.0551928	-0.336846	0.018481	3.163e-74	0.0551928	0.0118337	332.185
ABCC3	rs117601101	17	48693857	T	G	24764	0.0170146	0.42955	0.0346375	2.5744e-35	0.0170146	0.00617199	153.78
ABCC3	rs12601390	17	48702094	T	G	26418	0.0235909	0.457398	0.0285262	7.3727e-58	0.0235909	0.00963816	257.079
ABCC3	rs12938101	17	48375832	T	A	27526	0.342323	-0.0533845	0.00897656	2.7277e-09	0.342323	0.00128325	35.3654
ABCC3	rs138720857	17	48717141	G	T	26055	0.0222116	-0.272539	0.0296773	4.1692e-20	0.0222116	0.00322636	84.3284
ABCC3	rs139941293	17	48872317	T	C	12088	0.0191074	-0.29682	0.0469006	2.4708e-10	0.0191074	0.00330246	40.0458
ABCC3	rs141032183	17	48704511	A	G	18247	0.0154115	-0.415218	0.0423839	1.1644e-22	0.0154115	0.00523216	95.9629
ABCC3	rs141252368	17	48708077	T	C	26487	0.0187045	0.225685	0.0320398	1.8707e-12	0.0187045	0.00186974	49.6128
ABCC3	rs141274954	17	48495321	C	T	30077	0.0902528	-0.184452	0.0141893	1.2331e-38	0.0902528	0.005587	168.973
ABCC3	rs142932106	17	48397785	A	G	16142	0.016129	-0.331373	0.0441037	5.7523e-14	0.016129	0.00348507	56.4457
ABCC3	rs145058193	17	48500825	C	T	21844	0.0168466	0.469475	0.0370392	8.1359e-37	0.0168466	0.0073011	160.643
ABCC3	rs1460211	17	48633738	T	C	31684	0.741103	0.0658581	0.0090615	3.6539e-13	0.258897	0.00166439	52.819
ABCC3	rs149570333	17	48812324	A	G	20900	0.0144076	0.403471	0.0409507	6.6793e-23	0.0144076	0.0046232	97.0644
ABCC3	rs150333964	17	48881532	T	G	29655	0.0297396	0.139926	0.024159	6.9636e-09	0.0297396	0.00112993	33.5438
ABCC3	rs183428517	17	49022190	T	G	13523	0.0365673	-0.21924	0.0323411	1.2084e-11	0.0365673	0.00338676	45.948
ABCC3	rs192432846	17	48825696	C	T	13311	0.018218	0.325774	0.0457399	1.0622e-12	0.018218	0.00379645	50.7195
ABCC3	rs198558	17	48660714	T	G	28917	0.146066	0.101266	0.0117589	7.1922e-18	0.146066	0.00255819	74.1597
ABCC3	rs1989983	17	48710531	A	G	27639	0.124823	0.27951	0.0127582	2.1794e-106	0.124823	0.0170692	479.934
ABCC3	rs2277624	17	48761105	T	C	31684	0.222274	0.154521	0.00951496	2.6378e-59	0.222274	0.00825508	263.714
ABCC3	rs2412325	17	48546232	C	G	31476	0.22431	-0.0751214	0.00954553	3.5464e-15	0.22431	0.00196379	61.9298
ABCC3	rs2526535	17	48395338	A	G	31684	0.310985	-0.108333	0.00856024	1.0418e-36	0.310985	0.00502947	160.149
ABCC3	rs34766718	17	48984916	C	T	31234	0.278642	-0.0714118	0.00891511	1.1452e-15	0.278642	0.00205007	64.1592
ABCC3	rs34817726	17	48995876	A	G	27070	0.741123	-0.0777155	0.00980043	2.195e-15	0.258877	0.00231755	62.8771
ABCC3	rs34958340	17	48709115	T	C	12201	0.0130508	-0.486128	0.0562335	5.39e-18	0.0130508	0.00608783	74.7203
ABCC3	rs36088946	17	48743018	G	A	30902	0.67714	0.268055	0.00846669	1e-200	0.32286	0.0314173	1002.28
ABCC3	rs4148408	17	48716819	A	G	31296	0.04996	-0.113865	0.0183354	5.2917e-10	0.04996	0.00123076	38.5629
ABCC3	rs4148412	17	48733815	T	C	31599	0.328419	0.116032	0.00844484	5.8638e-43	0.328419	0.005939	188.776
ABCC3	rs4257246	17	48990275	A	G	22724	0.0316449	0.198219	0.026764	1.3017e-13	0.0316449	0.00240801	54.847
ABCC3	rs4793661	17	48620517	A	G	31569	0.152185	0.149138	0.0110476	1.5765e-41	0.152185	0.00573959	182.228
ABCC3	rs55768061	17	48691210	T	C	27225	0.0507675	-0.12768	0.0195065	5.9257e-11	0.0507675	0.00157121	42.8404
ABCC3	rs56134783	17	48595198	T	C	31569	0.129595	-0.0821372	0.0118405	4.0051e-12	0.129595	0.00152202	48.1189
ABCC3	rs59410697	17	49015976	G	T	26065	0.116341	0.0749604	0.013652	4.0057e-08	0.116341	0.00115534	30.1466
ABCC3	rs62059698	17	48617493	G	A	31684	0.185294	-0.0727654	0.0102161	1.0576e-12	0.185294	0.00159861	50.7282
ABCC3	rs62059722	17	48694211	A	G	24094	0.0330985	-0.244568	0.0254157	6.4063e-22	0.0330985	0.00382842	92.5887
ABCC3	rs62061895	17	48890794	T	C	25503	0.0331897	0.279797	0.024656	7.5878e-30	0.0331897	0.00502412	128.767
ABCC3	rs7213655	17	48405448	G	C	31231	0.230215	0.0620123	0.00949827	6.6299e-11	0.230215	0.00136298	42.6225
ABCC3	rs7215354	17	48722240	A	G	30075	0.30334	-0.268141	0.00873385	1e-200	0.30334	0.0303883	942.507
ABCC3	rs72834143	17	48507513	A	G	14527	0.0130131	0.288446	0.0517114	2.433e-08	0.0130131	0.00213723	31.1098
ABCC3	rs72837544	17	48735641	A	C	30403	0.0699818	-0.528722	0.0156041	1e-200	0.0699818	0.0363883	1148.02
ABCC3	rs72842223	17	49019937	A	G	26617	0.0322161	-0.252411	0.0244971	6.7732e-25	0.0322161	0.00397282	106.158
ABCC3	rs73344347	17	48718344	C	G	31226	0.0853696	0.418687	0.0141229	3.8418e-193	0.0853696	0.0273753	878.823
ABCC3	rs74710086	17	48816773	A	G	21218	0.0162919	-0.463124	0.0382134	8.3164e-34	0.0162919	0.00687483	146.866
ABCC3	rs76193448	17	48623825	A	C	27992	0.0204215	0.203555	0.0298569	9.2574e-12	0.0204215	0.00165776	46.4777
ABCC3	rs76521597	17	48753996	A	G	28824	0.0431387	-0.277296	0.0204347	6.0322e-42	0.0431387	0.00634795	184.129
ABCC3	rs77397584	17	48780985	T	G	29661	0.0320101	0.495794	0.0231462	8.6989e-102	0.0320101	0.0152332	458.79
ABCC3	rs77449141	17	48382615	A	G	29836	0.0763297	0.12974	0.015399	3.6075e-17	0.0763297	0.00237349	70.9792
ABCC3	rs77651559	17	48614385	A	G	12547	0.0158205	0.39218	0.050469	7.8115e-15	0.0158205	0.00478956	60.3742
ABCC3	rs78056364	17	48747883	A	G	20341	0.0163435	0.374066	0.0390144	8.9983e-22	0.0163435	0.004499	91.9188
ABCC3	rs79839670	17	48985696	T	C	26063	0.0268487	-0.148525	0.0270814	4.1488e-08	0.0268487	0.00115274	30.0763
ABCC3	rs80063067	17	48903614	C	T	28588	0.073151	0.291123	0.0159687	2.9399e-74	0.073151	0.0114924	332.342
ABCC3	rs8065055	17	48851535	C	A	31231	0.417992	0.0537621	0.00810659	3.3162e-11	0.417992	0.0014063	43.9793
ABCC3	rs8065514	17	49006788	A	G	31355	0.104509	0.0834235	0.0130449	1.6055e-10	0.104509	0.00130263	40.8947
ABCC3	rs8066847	17	48934522	G	C	31471	0.639301	0.101537	0.00828075	1.4524e-34	0.360699	0.00475475	150.342
ABCC3	rs8079740	17	48697481	A	G	26946	0.310022	0.30615	0.00912509	1e-200	0.310022	0.0400985	1125.55
ABCC3	rs887377	17	48987851	T	C	28588	0.143793	0.104716	0.0119028	1.4002e-18	0.143793	0.00270004	77.3924
ABCC3	rs9898731	17	48692374	T	C	27386	0.448478	0.0811174	0.0085775	3.169e-21	0.448478	0.00325508	89.4283
ABCC4	rs10161985	13	95836254	T	C	30931	0.765734	0.28748	0.00935102	1e-200	0.234266	0.0296505	945.083
ABCC4	rs112917495	13	95987131	A	G	18628	0.0172515	0.300205	0.0397285	4.1438e-14	0.0172515	0.00305587	57.0931
ABCC4	rs113176374	13	95612718	T	C	25114	0.0228554	0.179106	0.0298361	1.9394e-09	0.0228554	0.00143284	36.0331
ABCC4	rs113341382	13	95971144	T	C	23111	0.0275227	0.256149	0.0283809	1.7937e-19	0.0275227	0.00351226	81.4508
ABCC4	rs113356106	13	95914700	C	T	9731	0.022122	0.387904	0.0485773	1.4029e-15	0.022122	0.00651011	63.7519
ABCC4	rs113372006	13	95943313	A	G	30931	0.202626	-0.0851237	0.00999081	1.5928e-17	0.202626	0.00234146	72.5891
ABCC4	rs117147431	13	95884191	T	C	19296	0.0155404	0.492755	0.0410017	2.865e-33	0.0155404	0.00742936	144.415
ABCC4	rs117175212	13	96035607	G	A	29410	0.0443879	0.137887	0.0200039	5.4705e-12	0.0443879	0.00161295	47.5102
ABCC4	rs117884788	13	95845184	C	A	24332	0.0175675	-0.418962	0.0344009	4.0317e-34	0.0175675	0.00605887	148.311
ABCC4	rs118046467	13	95931602	C	T	26560	0.0196649	-0.231697	0.0312168	1.1519e-13	0.0196649	0.00206984	55.0849
ABCC4	rs1189470	13	95801732	C	A	25482	0.144256	0.172237	0.0125612	8.6528e-43	0.144256	0.00732424	187.999
ABCC4	rs12855244	13	95901076	A	G	31143	0.0604522	-0.232101	0.0167612	1.3153e-43	0.0604522	0.00611951	191.741
ABCC4	rs12867014	13	95984415	A	G	30478	0.274558	0.130208	0.00904486	5.4985e-47	0.274558	0.00675371	207.225
ABCC4	rs12876311	13	95822343	A	G	20025	0.0270234	0.331748	0.0307268	3.5719e-27	0.0270234	0.00578747	116.557
ABCC4	rs138124767	13	95990365	T	C	16598	0.012713	0.297814	0.048936	1.1606e-09	0.012713	0.00222644	37.0325
ABCC4	rs138952535	13	95961526	A	G	12841	0.0151301	-0.403004	0.0509944	2.7227e-15	0.0151301	0.00484024	62.4461
ABCC4	rs142554904	13	95867088	T	C	13556	0.0163713	0.331466	0.047774	3.9713e-12	0.0163713	0.00353853	48.1315
ABCC4	rs143604864	13	95867592	C	T	29178	0.0282138	-0.200763	0.0249724	9.0132e-16	0.0282138	0.0022102	64.6275
ABCC4	rs145970442	13	95929198	A	G	8126	0.0124908	0.396444	0.0704915	1.8659e-08	0.0124908	0.00387728	31.6216
ABCC4	rs146938093	13	95967939	T	C	23140	0.033236	0.264467	0.0258738	1.5903e-24	0.033236	0.0044947	104.468
ABCC4	rs150675383	13	95884682	T	C	11984	0.0115791	-0.400406	0.0602667	3.0528e-11	0.0115791	0.00366984	44.134
ABCC4	rs1557069	13	95839296	C	T	31260	0.189372	-0.207004	0.0101402	1.2506e-92	0.189372	0.013156	416.713
ABCC4	rs17268268	13	95910017	A	G	26645	0.0510821	0.414405	0.0195111	4.149e-100	0.0510821	0.0166486	451.078
ABCC4	rs1729767	13	95819942	G	A	30931	0.738014	-0.0698267	0.00913496	2.1058e-14	0.261986	0.00188546	58.4254
ABCC4	rs1729786	13	95823239	T	C	30435	0.640455	-0.0914805	0.00843022	1.9596e-27	0.359545	0.00385415	117.747
ABCC4	rs184008609	13	95909469	T	C	22409	0.0224473	-0.439182	0.0317523	1.6432e-43	0.0224473	0.00846495	191.293
ABCC4	rs185022288	13	95985540	A	G	6690	0.0139319	-0.61013	0.0733806	9.1907e-17	0.0139319	0.010228	69.1119
ABCC4	rs2148529	13	95838784	G	T	31260	0.116615	-0.376218	0.0122776	1e-200	0.116615	0.0291616	938.915
ABCC4	rs2153673	13	95888823	A	C	29733	0.0349853	-0.401376	0.0221963	4.3382e-73	0.0349853	0.0108781	326.973
ABCC4	rs2484983	13	95978801	G	A	30801	0.837285	-0.0680623	0.0109088	4.3925e-10	0.162715	0.00126225	38.9251
ABCC4	rs28627636	13	95937245	C	T	30814	0.967683	-0.201652	0.0227498	7.7194e-19	0.0323166	0.00254329	78.5636
ABCC4	rs55657003	13	95867754	G	A	31137	0.163709	0.243452	0.0107418	1.0199e-113	0.163709	0.0162288	513.619
ABCC4	rs60317362	13	95888839	C	T	26553	0.287805	-0.158367	0.00953533	6.0588e-62	0.287805	0.0102814	275.818
ABCC4	rs61965907	13	95838625	A	G	29103	0.0237868	-0.245182	0.0271625	1.7709e-19	0.0237868	0.00279182	81.4721
ABCC4	rs61967175	13	95701920	A	T	25314	0.144171	0.0818123	0.0126419	9.7099e-11	0.144171	0.0016517	41.877
ABCC4	rs71433015	13	95987555	A	G	30478	0.179676	-0.145927	0.0105169	8.9045e-44	0.179676	0.00627735	192.517
ABCC4	rs72645894	13	95973482	C	T	31136	0.370115	0.12747	0.00826805	1.2581e-53	0.370115	0.00757609	237.675
ABCC4	rs7321486	13	95664889	C	T	31260	0.620335	-0.0672264	0.00823217	3.1773e-16	0.379665	0.00212881	66.6842
ABCC4	rs7339227	13	95713908	G	A	26891	0.119155	0.190139	0.0132593	1.2306e-46	0.119155	0.00758897	205.62
ABCC4	rs74468496	13	95820082	C	A	19737	0.0186833	-0.257917	0.0371264	3.7314e-12	0.0186833	0.00243923	48.2559
ABCC4	rs74914040	13	95787986	A	G	25346	0.0189542	0.223091	0.0325409	7.1014e-12	0.0189542	0.00185093	46.9969
ABCC4	rs871051	13	95950210	T	G	30872	0.0400633	0.165902	0.0204997	5.8309e-16	0.0400633	0.00211701	65.4908
ABCC4	rs9516551	13	95910726	A	C	31145	0.101457	-0.166918	0.0132365	1.8458e-36	0.101457	0.00507993	159.012
ABCC4	rs9524815	13	95825951	T	C	10070	0.016286	-0.339554	0.055568	9.9133e-10	0.016286	0.00369429	37.332
ABCC4	rs9524864	13	95904281	T	C	26185	0.492709	0.341892	0.00848126	1e-200	0.492709	0.0584325	1624.88
ABCC4	rs9524935	13	95997972	C	T	31132	0.762207	-0.0923106	0.00939883	9.0889e-23	0.237793	0.00308891	96.4557
ABCC4	rs9584295	13	95975126	C	T	30807	0.0316753	0.14409	0.0229886	3.6618e-10	0.0316753	0.00127362	39.284
ABCC4	rs9590248	13	96014829	T	C	31144	0.225946	0.155136	0.00954056	1.8789e-59	0.225946	0.00841846	264.393
ABCC5	rs112549599	3	183616615	G	A	24697	0.0167669	0.473709	0.0349137	6.216e-42	0.0167669	0.00739882	184.076
ABCC5	rs112645873	3	184126990	A	G	31231	0.0368176	0.121952	0.0212364	9.3344e-09	0.0368176	0.00105481	32.9753
ABCC5	rs112713154	3	184124671	C	T	30902	0.282708	0.0530495	0.00892743	2.8122e-09	0.282708	0.00114137	35.3086
ABCC5	rs112718796	3	184049385	T	C	24527	0.0227483	-0.320891	0.0302126	2.3749e-26	0.0227483	0.00457827	112.799
ABCC5	rs112725400	3	183272679	A	G	25541	0.054163	-0.128185	0.0195317	5.2736e-11	0.054163	0.00168353	43.0683
ABCC5	rs113073078	3	183365588	G	T	9143	0.0130285	-0.420778	0.0650654	9.9835e-11	0.0130285	0.00455339	41.8129
ABCC5	rs113144687	3	183804588	A	G	30166	0.0320234	0.224613	0.0230876	2.2771e-22	0.0320234	0.00312775	94.6413
ABCC5	rs113837152	3	183319933	T	C	12942	0.016149	0.420094	0.0491729	1.3056e-17	0.016149	0.00560786	72.975
ABCC5	rs115506977	3	183639786	A	G	26054	0.0171839	-0.1838	0.0336902	4.8753e-08	0.0171839	0.00114108	29.7613
ABCC5	rs116731467	3	183993361	A	G	29084	0.0254904	-0.20326	0.0262803	1.0389e-14	0.0254904	0.00205256	59.8153
ABCC5	rs11914955	3	183260676	G	A	24746	0.0452443	0.158234	0.021604	2.4033e-13	0.0452443	0.00216315	53.641
ABCC5	rs12634774	3	183821694	T	C	31684	0.381037	0.0644331	0.00817191	3.1554e-15	0.381037	0.0019583	62.1646
ABCC5	rs13079528	3	183320974	G	A	31563	0.159827	0.0798011	0.0108521	1.9323e-13	0.159827	0.00171028	54.0705
ABCC5	rs138942619	3	183624958	T	C	28616	0.0409711	-0.510607	0.0208704	3.4172e-132	0.0409711	0.0204886	598.524
ABCC5	rs139158675	3	183752259	T	G	28751	0.0186053	0.478977	0.030732	9.1203e-55	0.0186053	0.008378	242.894
ABCC5	rs139399349	3	183753646	C	A	24091	0.0264777	0.554345	0.0281499	2.5053e-86	0.0264777	0.0158422	387.766
ABCC5	rs139565923	3	183277666	G	T	24150	0.0156225	0.367029	0.0366158	1.1981e-23	0.0156225	0.00414328	100.468
ABCC5	rs140356262	3	183653008	A	G	23814	0.0199317	0.473016	0.0326409	1.3732e-47	0.0199317	0.00874141	209.986
ABCC5	rs141466167	3	183771636	A	G	25906	0.0647112	0.391772	0.0176909	1.1604e-108	0.0647112	0.018579	490.381
ABCC5	rs141778724	3	183641757	T	C	10498	0.0131846	0.331514	0.0604169	4.0882e-08	0.0131846	0.0028598	30.1025
ABCC5	rs142731603	3	183990948	A	G	29442	0.0372019	-0.131687	0.0217611	1.4341e-09	0.0372019	0.00124228	36.6182
ABCC5	rs146553494	3	183850210	A	G	29831	0.0258725	0.269376	0.0257412	1.2561e-25	0.0258725	0.00365765	109.505
ABCC5	rs148112861	3	183603190	T	A	26654	0.0160341	0.3832	0.0344019	8.1206e-29	0.0160341	0.00463346	124.066
ABCC5	rs150350995	3	183197969	A	G	20680	0.0140019	-0.300631	0.0417961	6.3476e-13	0.0140019	0.00249552	51.7314
ABCC5	rs150751953	3	183633853	T	C	27310	0.047875	-0.581989	0.0197293	2.9828e-191	0.047875	0.0308789	870.11
ABCC5	rs1553693	3	183207297	G	A	27399	0.387632	-0.0512093	0.00876256	5.0901e-09	0.387632	0.00124497	34.151
ABCC5	rs16857674	3	183207125	A	C	31240	0.0523791	-0.125382	0.017943	2.7883e-12	0.0523791	0.0015606	48.8262
ABCC5	rs17774065	3	183907879	A	G	31684	0.750705	-0.118519	0.00915859	2.6486e-38	0.249295	0.00525766	167.454
ABCC5	rs181033999	3	183311899	C	T	21772	0.0181769	0.312579	0.0358097	2.5739e-18	0.0181769	0.00348741	76.1867
ABCC5	rs184302138	3	183686925	G	A	13505	0.0152166	-0.559786	0.049472	1.1035e-29	0.0152166	0.00939144	128.015
ABCC5	rs185272650	3	183712552	T	C	5891	0.0122549	-0.536602	0.0834438	1.2693e-10	0.0122549	0.00697091	41.3399
ABCC5	rs1879784	3	183203034	A	G	31684	0.467567	-0.0931327	0.00794458	9.7399e-32	0.467567	0.0043186	137.415
ABCC5	rs2606224	3	183533624	A	G	25479	0.0301656	0.401427	0.025777	1.1107e-54	0.0301656	0.00942874	242.502
ABCC5	rs262975	3	183443474	C	G	31567	0.359486	0.269439	0.00815416	1e-200	0.359486	0.0334319	1091.78
ABCC5	rs262985	3	183435754	T	C	30013	0.0652819	0.170949	0.0164937	3.6001e-25	0.0652819	0.00356645	107.416
ABCC5	rs28705234	3	183341657	T	A	26538	0.021339	0.254181	0.0299958	2.3752e-17	0.021339	0.00269852	71.8016
ABCC5	rs34192308	3	184134335	T	C	30902	0.161672	-0.0815611	0.0109163	7.9226e-14	0.161672	0.00180321	55.8197
ABCC5	rs34438658	3	183308067	C	T	30847	0.0883129	-0.14849	0.0141635	1.0211e-25	0.0883129	0.00355056	109.907
ABCC5	rs34874825	3	183628271	T	C	31234	0.0591383	0.379679	0.0168253	9.3535e-113	0.0591383	0.016042	509.192
ABCC5	rs35730784	3	183937802	C	T	27724	0.161111	-0.0735357	0.0115432	1.8829e-10	0.161111	0.00146169	40.5803
ABCC5	rs3792302	3	184047930	C	A	31562	0.740193	-0.11464	0.00905325	9.5048e-37	0.259807	0.00505469	160.336
ABCC5	rs4859130	3	183292988	T	A	31562	0.440235	0.100521	0.00799785	3.1504e-36	0.440235	0.00498006	157.957
ABCC5	rs4859184	3	183129238	C	G	31560	0.184576	-0.076717	0.0102507	7.1984e-14	0.184576	0.00177163	56.0082
ABCC5	rs4859213	3	183274254	A	G	28314	0.0268944	0.150105	0.0259607	7.3906e-09	0.0268944	0.00117935	33.4292
ABCC5	rs55708462	3	184112518	A	G	23694	0.156104	-0.0772465	0.0126466	1.0076e-09	0.156104	0.00157214	37.3057
ABCC5	rs56174170	3	184091881	C	T	31229	0.124818	-0.0883708	0.0120961	2.7562e-13	0.124818	0.00170618	53.3698
ABCC5	rs56280268	3	183544772	C	T	31017	0.557802	-0.431855	0.00770334	1e-200	0.442198	0.0920032	3142.61
ABCC5	rs56843723	3	183735644	A	G	28588	0.0290903	0.430305	0.0247541	1.1099e-67	0.0290903	0.0104595	302.155
ABCC5	rs57856398	3	183427301	C	T	31563	0.105406	-0.187671	0.0129182	8.0773e-48	0.105406	0.00664225	211.038
ABCC5	rs58166992	3	184066320	T	C	31355	0.0462329	-0.155728	0.0189963	2.4442e-16	0.0462329	0.00213874	67.1996
ABCC5	rs60340296	3	183187688	C	T	31355	0.0847222	-0.0787932	0.0143333	3.8587e-08	0.0847222	0.000962848	30.2173
ABCC5	rs60791004	3	183761215	A	G	31355	0.304642	-0.269132	0.00854209	1e-200	0.304642	0.0306874	992.603
ABCC5	rs62285804	3	183648085	T	C	27963	0.0240082	0.476145	0.0274771	2.8621e-67	0.0240082	0.0106246	300.266
ABCC5	rs62287507	3	184079960	T	C	30817	0.244387	-0.116765	0.00934986	8.6156e-36	0.244387	0.00503536	155.95
ABCC5	rs6443957	3	183919818	G	A	30393	0.121238	0.197811	0.0123744	1.6153e-57	0.121238	0.00833763	255.519
ABCC5	rs71318325	3	183257513	G	A	26560	0.02532	-0.268236	0.0275699	2.2592e-22	0.02532	0.00355132	94.6522
ABCC5	rs72625006	3	183637236	T	C	5630	0.0223801	-0.581292	0.0632383	3.8489e-20	0.0223801	0.014786	84.4647
ABCC5	rs73174065	3	183391979	G	A	31566	0.0892567	-0.312406	0.0138479	1.0761e-112	0.0892567	0.0158674	508.912
ABCC5	rs73177531	3	183573166	A	C	26617	0.0431251	-0.213313	0.0212959	1.2886e-23	0.0431251	0.00375533	100.325
ABCC5	rs73179625	3	183642341	T	C	29143	0.0466595	-0.576329	0.0193469	5.3594e-195	0.0466595	0.0295501	887.341
ABCC5	rs73183461	3	183810178	T	G	24116	0.0163594	-0.43763	0.0357839	2.1547e-34	0.0163594	0.0061638	149.556
ABCC5	rs73184954	3	183086747	G	T	29143	0.0633829	0.104939	0.016989	6.5414e-10	0.0633829	0.00130749	38.1515
ABCC5	rs7433067	3	183151795	A	G	30902	0.205541	0.0779824	0.00994432	4.4413e-15	0.205541	0.00198606	61.4914
ABCC5	rs7434228	3	183634518	C	T	31231	0.808017	-0.302706	0.0100135	1e-200	0.191983	0.0284285	913.77
ABCC5	rs74418716	3	183808688	G	A	14063	0.0134751	0.408019	0.0516016	2.6367e-15	0.0134751	0.00442619	62.5133
ABCC5	rs74494968	3	183720335	A	C	23764	0.0137514	-0.343542	0.0393244	2.4108e-18	0.0137514	0.00320128	76.313
ABCC5	rs74599857	3	183110236	A	G	24144	0.0351618	0.234747	0.0246606	1.7485e-21	0.0351618	0.003739	90.6058
ABCC5	rs74770823	3	183310512	G	A	29344	0.0768882	-0.093222	0.0154846	1.7399e-09	0.0768882	0.00123362	36.2415
ABCC5	rs75549985	3	183716532	T	C	24180	0.0162523	-0.605283	0.0357519	2.6946e-64	0.0162523	0.0117151	286.605
ABCC5	rs76034008	3	183956888	A	G	28673	0.0338164	-0.154793	0.0230842	2.0058e-11	0.0338164	0.00156575	44.9619
ABCC5	rs76132924	3	183763770	T	G	29943	0.380449	-0.313888	0.00821908	1e-200	0.380449	0.0464466	1458.39
ABCC5	rs76238557	3	183609655	A	G	17328	0.613972	-0.17948	0.0109493	2.1815e-60	0.386028	0.0152696	268.663
ABCC5	rs7627615	3	183818416	G	A	31684	0.415536	0.252135	0.00793544	1e-200	0.415536	0.030879	1009.48
ABCC5	rs7628946	3	183800925	A	G	31684	0.426566	0.183418	0.00796575	2.5833e-117	0.426566	0.0164582	530.154
ABCC5	rs7637137	3	183226378	A	C	31355	0.317104	0.0468471	0.00857723	4.7133e-08	0.317104	0.000950499	29.8294
ABCC5	rs76432604	3	183747241	C	T	7429	0.0140187	0.427173	0.0696039	8.3989e-10	0.0140187	0.00504445	37.6551
ABCC5	rs76471139	3	183832984	C	T	29822	0.0862327	-0.282379	0.014495	1.5852e-84	0.0862327	0.0125662	379.492
ABCC5	rs76779558	3	184049143	T	C	21834	0.0186765	-0.203453	0.0353211	8.4014e-09	0.0186765	0.00151729	33.1757
ABCC5	rs77720224	3	183555443	T	C	21324	0.0202782	0.226317	0.0343196	4.2698e-11	0.0202782	0.00203515	43.482
ABCC5	rs77792557	3	183686202	G	A	16878	0.0248242	0.367649	0.0348674	5.4031e-26	0.0248242	0.00654417	111.167
ABCC5	rs78378377	3	183813503	G	T	28156	0.0233309	0.302967	0.027858	1.5099e-27	0.0233309	0.00418311	118.266
ABCC5	rs79141685	3	183657637	T	C	30534	0.0702698	-0.519669	0.01555	1e-200	0.0702698	0.0352866	1116.78
ABCC5	rs843372	3	183996213	C	T	31483	0.243847	0.186485	0.00922106	6.0443e-91	0.243847	0.0128246	408.976
ABCC5	rs872014	3	183626962	A	G	31347	0.136514	0.35616	0.0114572	1e-200	0.136514	0.0299057	966.29
ABCC6	rs111750393	16	16300741	G	C	23789	0.0297905	0.248749	0.0269183	2.4466e-20	0.0297905	0.00357681	85.3871
ABCC6	rs12596089	16	16671817	T	C	18779	0.298234	0.0817502	0.0112633	3.9286e-13	0.298234	0.00279741	52.6744
ABCC6	rs129081	16	16235939	C	G	30869	0.409675	0.096007	0.0081656	6.4696e-32	0.409675	0.00445828	138.23
ABCC6	rs150529	16	16227531	A	G	20476	0.0178885	-0.2499	0.0372408	1.9383e-11	0.0178885	0.00219431	45.0251
ABCC6	rs17501331	16	16089441	G	A	29852	0.0853727	-0.100827	0.0146343	5.5792e-12	0.0853727	0.00158763	47.4662
ABCC6	rs2007413	16	16308675	T	C	26997	0.139881	-0.266628	0.0123005	3.4266e-104	0.139881	0.0171063	469.823
ABCC6	rs2283513	16	16211729	A	G	30589	0.567197	0.0492302	0.00815515	1.574e-09	0.432803	0.00118992	36.4394
ABCC6	rs2644990	16	16226194	C	T	20692	0.418777	-0.057185	0.00995577	9.2466e-09	0.418777	0.00159191	32.9892
ABCC6	rs58390147	16	16647347	T	C	24794	0.829273	-0.129781	0.0119062	1.1475e-27	0.170727	0.00476929	118.807
ABCC6	rs8062992	16	16291099	G	A	20810	0.366238	0.0746599	0.0101611	2.021e-13	0.366238	0.00258758	53.982
ABCG1	rs12482369	21	43639801	A	G	28588	0.063837	-0.0972307	0.0170976	1.2929e-08	0.063837	0.00112995	32.3374
ABCG1	rs144043692	21	43618909	A	G	29050	0.0240459	0.227683	0.0270488	3.8493e-17	0.0240459	0.00243311	70.8494
ABCG1	rs220178	21	43557736	A	G	31684	0.377053	-0.0458632	0.00819263	2.1659e-08	0.377053	0.000988125	31.3367
ABCG1	rs225386	21	43682938	A	G	31682	0.509809	0.057412	0.00794025	4.8157e-13	0.490191	0.00164743	52.2768
ABCG1	rs225411	21	43643047	C	A	31355	0.374163	-0.081379	0.00823941	5.2482e-23	0.374163	0.00310153	97.545
ABCG1	rs2839471	21	43554456	T	C	31684	0.585028	-0.0480857	0.00805793	2.4077e-09	0.414972	0.00112268	35.6088
ABCG1	rs55934878	21	43721844	A	G	31567	0.105862	-0.074633	0.0129291	7.8058e-09	0.105862	0.00105448	33.3196
ABCG1	rs72542415	21	43639168	A	C	31099	0.0448432	-0.201978	0.0193404	1.5708e-25	0.0448432	0.00349469	109.056
ABCG1	rs915845	21	43635438	G	T	31569	0.142504	0.121472	0.0113642	1.146e-26	0.142504	0.00360615	114.247
ABCG2	rs111620587	4	89072808	A	G	31232	0.138051	-0.115098	0.0115808	2.8221e-23	0.138051	0.00315274	98.7714
ABCG2	rs114075855	4	89033341	C	T	27455	0.0233244	-0.160485	0.0282578	1.3517e-08	0.0233244	0.00117343	32.2521
ABCG2	rs114086764	4	89118728	A	G	31239	0.0599488	0.124793	0.0168379	1.2497e-13	0.0599488	0.00175526	54.9253
ABCG2	rs11932727	4	89165737	T	C	31684	0.370213	-0.225601	0.0081288	1.5854e-169	0.370213	0.0237333	770.197
ABCG2	rs11947810	4	89173505	C	T	30902	0.0961978	0.172255	0.0136066	9.9002e-37	0.0961978	0.00515957	160.258
ABCG2	rs12641788	4	89222164	C	T	31684	0.90802	0.110247	0.0137318	9.8591e-16	0.0919802	0.00203028	64.4543
ABCG2	rs1351441	4	89167407	C	T	31684	0.102634	0.142959	0.0130652	7.2741e-28	0.102634	0.00376457	119.72
ABCG2	rs142929199	4	89113861	G	A	24927	0.0343542	-0.153356	0.0245704	4.3312e-10	0.0343542	0.00156038	38.9532
ABCG2	rs143891741	4	89152105	A	C	21456	0.0174898	-0.237402	0.0367899	1.0966e-10	0.0174898	0.00193695	41.636
ABCG2	rs151297142	4	89105962	T	G	28187	0.0220016	-0.197225	0.028688	6.199e-12	0.0220016	0.00167395	47.2595
ABCG2	rs187975720	4	89150287	T	C	10607	0.0185286	-0.284348	0.0508381	2.2267e-08	0.0185286	0.00294069	31.278
ABCG2	rs2725248	4	89068007	C	A	31568	0.274035	-0.148507	0.00888356	9.8227e-63	0.274035	0.008775	279.444
ABCG2	rs2728125	4	89001893	G	A	31684	0.0952685	0.0794244	0.0135237	4.285e-09	0.0952685	0.00108745	34.49
ABCG2	rs28789746	4	89230502	C	T	31566	0.423823	-0.0769905	0.00804221	1.0345e-21	0.423823	0.00289497	91.6423
ABCG2	rs56069342	4	89038140	A	G	31560	0.16043	0.0846737	0.0108349	5.505e-15	0.16043	0.00193139	61.0688
ABCG2	rs62308057	4	89150178	G	C	31569	0.129935	0.402784	0.0116172	1e-200	0.129935	0.0366819	1202.03
ABCG2	rs6532064	4	89236855	T	C	27310	0.11212	0.0859797	0.0135514	2.23e-10	0.11212	0.00147184	40.2523
ABCG2	rs72657985	4	88882406	C	T	29384	0.0671768	0.173826	0.0164474	4.1667e-26	0.0671768	0.00378683	111.688
ABCG2	rs72659633	4	88979694	T	C	27910	0.0354281	0.236557	0.0228524	4.1241e-25	0.0354281	0.00382457	107.146
ABCG2	rs75188535	4	89140175	A	G	19963	0.014777	-0.232029	0.0414449	2.1609e-08	0.014777	0.0015676	31.3401
ABCG2	rs7696304	4	88959998	G	A	31231	0.383793	-0.0492024	0.00822302	2.1826e-09	0.383793	0.00114506	35.8
ABCG2	rs78135941	4	88995570	A	G	29716	0.0283877	-0.160202	0.0246815	8.5382e-11	0.0283877	0.00141576	42.1276
ABHD12	rs116208948	20	25551330	A	C	20284	0.741365	0.135454	0.0112984	4.0675e-33	0.258635	0.00703609	143.717
ABHD12	rs118140942	20	25641200	T	C	7654	0.0178571	0.354239	0.0608961	5.9913e-09	0.0178571	0.00440158	33.8298
ABHD12	rs12625157	20	25345549	A	G	31355	0.735865	0.191811	0.00899272	6.0321e-101	0.264135	0.0143022	454.923
ABHD12	rs12625281	20	25085080	A	G	31141	0.829547	0.0806857	0.0106462	3.493e-14	0.170453	0.00184106	57.4345
ABHD12	rs139806409	20	25342091	A	G	25850	0.0199867	0.303211	0.0313679	4.1967e-22	0.0199867	0.00360158	93.4301
ABHD12	rs140545818	20	25699762	T	C	11536	0.0141619	-0.313921	0.0556411	1.6809e-08	0.0141619	0.00275169	31.8255
ABHD12	rs143051913	20	25417130	A	G	14643	0.0235126	0.271004	0.0384993	1.9362e-12	0.0235126	0.00337248	49.5436
ABHD12	rs144716940	20	25683141	T	C	15144	0.0138544	0.283604	0.0491046	7.677e-09	0.0138544	0.00219777	33.352
ABHD12	rs148374864	20	25575764	A	C	31025	0.0270027	0.196999	0.0247415	1.6901e-15	0.0270027	0.00203929	63.3941
ABHD12	rs2697512	20	26134642	G	A	26830	0.660886	0.0580594	0.00911192	1.8682e-10	0.339114	0.00151094	40.5968
ABHD12	rs36090194	20	24942420	T	C	28036	0.113506	-0.0864582	0.0133031	8.0748e-11	0.113506	0.00150431	42.2353
ABHD12	rs4813572	20	25570965	T	A	28886	0.168158	-0.0725785	0.0111158	6.6034e-11	0.168158	0.00147369	42.6288
ABHD12	rs55732243	20	25194738	T	C	31021	0.194438	-0.0816695	0.0101336	7.667e-16	0.194438	0.00208944	64.9481
ABHD12	rs6076416	20	26286170	C	T	11158	0.260147	-0.214612	0.0151226	1.0328e-45	0.260147	0.0177297	201.363
ABHD12	rs6115218	20	25566485	G	A	31384	0.299193	0.0701246	0.00870778	8.0789e-16	0.299193	0.00206216	64.8483
ABHD12	rs7272141	20	25117199	C	A	31355	0.182362	0.0594943	0.010336	8.6232e-09	0.182362	0.00105554	33.1294
ABHD12	rs73597818	20	25533740	T	G	25026	0.271436	0.110425	0.010027	3.3227e-28	0.271436	0.00482277	121.27
ABHD12	rs74173671	20	25226899	T	C	30333	0.0416732	-0.173195	0.0202918	1.3967e-17	0.0416732	0.00239591	72.8448
ABHD12	rs75044358	20	25701828	T	C	12668	0.0187673	0.319535	0.0462089	4.6852e-12	0.0187673	0.00376045	47.8097
ABHD16A	rs150043706	6	31578465	A	G	8339	0.0188898	0.332273	0.0567629	4.8104e-09	0.0188898	0.00409229	34.2576
ABI3BP	rs62274581	3	100293869	G	C	29313	0.281654	0.057484	0.00917571	3.733e-10	0.281654	0.00133713	39.245
ABI3BP	rs7634500	3	100539676	C	G	29311	0.374981	-0.0899644	0.00851516	4.3205e-26	0.374981	0.0037938	111.616
ABL1	rs35993820	9	133763500	A	G	26185	0.0212459	0.195752	0.0302788	1.0143e-10	0.0212459	0.00159365	41.793
ABL2	rs11582386	1	179231878	C	T	31352	0.131441	0.0649352	0.0118135	3.8718e-08	0.131441	0.000962765	30.2118
ABL2	rs148258229	1	179463503	G	A	8400	0.0158929	0.439878	0.0615042	8.5647e-13	0.0158929	0.00605256	51.1389
ABL2	rs34535070	1	179158781	G	A	31465	0.910051	-0.115686	0.0139176	9.3944e-17	0.0899489	0.00219105	69.0883
ABL2	rs4652355	1	179053051	G	C	31349	0.406184	-0.0814199	0.00811877	1.1389e-23	0.406184	0.00319791	100.566
ABL2	rs72709461	1	179103834	C	T	31013	0.112764	0.184037	0.0126512	6.1021e-48	0.112764	0.00677719	211.602
ABL2	rs7540303	1	179629191	C	T	31355	0.381615	0.0556676	0.00821432	1.2287e-11	0.381615	0.00146258	45.9234
ACACA	rs11871270	17	35738786	C	T	26388	0.644284	0.0536595	0.00908667	3.5222e-09	0.355716	0.00131979	34.8699
ACACA	rs12936144	17	36009977	A	G	31470	0.143805	0.0736066	0.011352	8.9322e-11	0.143805	0.00133416	42.0396
ACACA	rs2285729	17	35833750	G	A	26689	0.954714	0.138961	0.0207988	2.3732e-11	0.0452859	0.00166975	44.6351
ACACA	rs2411160	17	35594845	G	T	31351	0.716534	0.082508	0.0088489	1.1204e-20	0.283465	0.00276541	86.9333
ACACA	rs56116846	17	35744215	T	C	31352	0.415594	-0.13121	0.00806932	1.8789e-59	0.415594	0.00836277	264.384
ACACA	rs712039	17	35850553	T	C	31086	0.726177	0.077406	0.00898315	6.8851e-18	0.273823	0.00238282	74.2445
ACACA	rs75211199	17	35608558	A	G	26842	0.881261	-0.174398	0.0132997	2.774e-39	0.118739	0.00636516	171.935
ACACA	rs76225913	17	35848134	A	G	28898	0.0202604	-0.262814	0.0294832	4.9135e-19	0.0202604	0.00274211	79.4539
ACACB	rs10849923	12	109450137	C	T	31567	0.372395	0.075614	0.00822133	3.674e-20	0.372395	0.00267255	84.585
ACACB	rs10850732	12	110219998	C	T	31560	0.351992	-0.0514538	0.00832909	6.5001e-10	0.351992	0.00120775	38.1603
ACACB	rs10861977	12	109304614	T	A	31231	0.676957	-0.0948459	0.00853936	1.1599e-28	0.323043	0.00393448	123.355
ACACB	rs11066507	12	109471911	T	C	31684	0.26399	0.0638942	0.00900502	1.2916e-12	0.26399	0.00158644	50.3415
ACACB	rs11114100	12	109322051	A	T	30842	0.071351	-0.172791	0.0156109	1.7777e-28	0.071351	0.00395659	122.506
ACACB	rs112545476	12	109448412	G	A	8542	0.0170176	-0.418301	0.0589805	1.3181e-12	0.0170176	0.005854	50.2875
ACACB	rs112634731	12	109292973	G	A	27767	0.0603076	0.114961	0.0178121	1.0894e-10	0.0603076	0.00149793	41.6524
ACACB	rs11609590	12	109557654	T	C	29384	0.0928463	0.20676	0.0141624	2.8499e-48	0.0928463	0.00720126	213.122
ACACB	rs117645666	12	109525334	A	G	27753	0.0221139	0.174957	0.0288446	1.3163e-09	0.0221139	0.00132388	36.7876
ACACB	rs117983234	12	109813103	A	G	30774	0.0220048	-0.208795	0.027451	2.8227e-14	0.0220048	0.0018764	57.849
ACACB	rs118014788	12	109611786	T	G	27980	0.0328749	-0.553568	0.0234755	6.0671e-123	0.0328749	0.0194859	556.01
ACACB	rs12304751	12	109659177	G	A	30971	0.0477873	-0.389399	0.0187054	2.9983e-96	0.0477873	0.0137996	433.34
ACACB	rs12821585	12	109886361	C	T	31569	0.102929	-0.167845	0.0130629	8.7129e-38	0.102929	0.00520251	165.086
ACACB	rs1344542	12	110082154	G	A	31684	0.52843	0.069454	0.00794832	2.3727e-18	0.47157	0.00240413	76.3513
ACACB	rs139480118	12	109648164	G	A	18576	0.0275535	0.184375	0.0316659	5.8009e-09	0.0275535	0.00182169	33.8979
ACACB	rs141621553	12	109432213	T	C	12478	0.0139445	0.464085	0.0538232	6.568e-18	0.0139445	0.00592286	74.3339
ACACB	rs147874197	12	109740428	G	A	15365	0.0142371	0.396972	0.0480462	1.4301e-16	0.0142371	0.00442328	68.2567
ACACB	rs150651241	12	109688046	G	A	29200	0.0278964	0.157363	0.0251114	3.6949e-10	0.0278964	0.00134307	39.2676
ACACB	rs1541597	12	110044918	T	G	31681	0.215647	0.0921396	0.0096457	1.2673e-21	0.215647	0.00287195	91.2426
ACACB	rs17848802	12	109634834	G	A	30662	0.0302888	-0.163972	0.0235439	3.2934e-12	0.0302888	0.0015794	48.5011
ACACB	rs17848835	12	109692053	T	C	31300	0.102021	-0.115011	0.0131889	2.7722e-18	0.102021	0.00242362	76.0388
ACACB	rs183610547	12	109830859	T	C	24051	0.0166526	0.290596	0.0355813	3.1615e-16	0.0166526	0.00276567	66.696
ACACB	rs1866061	12	109769681	G	C	31016	0.411993	0.096256	0.00813915	2.8579e-32	0.411993	0.00448909	139.852
ACACB	rs2066925	12	109690314	T	A	31676	0.256607	-0.150974	0.00905691	2.1805e-62	0.256607	0.00869604	277.855
ACACB	rs2239608	12	109646722	C	A	31684	0.710455	-0.173392	0.00870434	2.7082e-88	0.289545	0.0123692	396.789
ACACB	rs2268389	12	109643152	G	A	27399	0.916704	0.114809	0.0154438	1.0552e-13	0.083296	0.00201296	55.2603
ACACB	rs2284684	12	109686945	A	G	31562	0.182731	0.238632	0.0102115	8.8347e-121	0.182731	0.0170085	546.076
ACACB	rs2436630	12	109562460	A	G	31684	0.759273	-0.170136	0.00924259	1.1375e-75	0.240727	0.0105814	338.826
ACACB	rs246086	12	109559326	A	G	31226	0.0683148	0.52983	0.0155752	1e-200	0.0683148	0.0357345	1157.12
ACACB	rs2569987	12	109541171	C	T	31569	0.161678	0.2029	0.0107495	1.8243e-79	0.161678	0.0111598	356.258
ACACB	rs3742027	12	109670468	T	C	31355	0.105784	0.202	0.0129336	5.4729e-55	0.105784	0.00771961	243.916
ACACB	rs4964774	12	109321871	A	G	30902	0.355926	0.0968457	0.00838317	7.1787e-31	0.355926	0.00430018	133.449
ACACB	rs55741498	12	109508857	G	A	30546	0.0320561	0.205798	0.022938	2.9171e-19	0.0320561	0.00262828	80.4897
ACACB	rs7300609	12	109531947	A	T	31564	0.192438	-0.504172	0.00968911	1e-200	0.192438	0.079005	2707.46
ACACB	rs73190700	12	109816620	A	G	31233	0.0610521	-0.0928482	0.0167029	2.7132e-08	0.0610521	0.000988369	30.8983
ACACB	rs73191161	12	109658191	A	G	27980	0.057542	0.165936	0.0181254	5.4459e-20	0.057542	0.00298649	83.8062
ACACB	rs73191162	12	109660598	T	C	30399	0.0239694	-0.377676	0.0264266	2.4687e-46	0.0239694	0.00667403	204.234
ACACB	rs73191229	12	108991132	A	G	25213	0.0443192	-0.159688	0.0216148	1.4905e-13	0.0443192	0.00216012	54.5767
ACACB	rs73195443	12	109331462	T	C	9163	0.0118411	-0.510894	0.0680811	6.1805e-14	0.0118411	0.00610816	56.3007
ACACB	rs73195455	12	109501365	C	A	24108	0.0160511	-0.454836	0.0361196	2.3191e-36	0.0160511	0.00653455	158.558
ACACB	rs73413016	12	109432722	A	G	30729	0.0212053	0.178789	0.0279805	1.6632e-10	0.0212053	0.00132693	40.8269
ACACB	rs74193321	12	109334003	C	T	31566	0.389132	0.0706245	0.00815338	4.6356e-18	0.389132	0.0023713	75.0255
ACACB	rs76271636	12	109886494	T	C	27069	0.0411931	0.1378	0.0216095	1.8083e-10	0.0411931	0.00149997	40.6606
ACACB	rs76313605	12	110125483	G	T	30042	0.0190451	0.166494	0.0298318	2.3914e-08	0.0190451	0.00103576	31.1466
ACACB	rs76479862	12	110071748	T	C	31684	0.166711	0.0666996	0.0106517	3.8056e-10	0.166711	0.00123605	39.2089
ACACB	rs76977286	12	109829657	C	T	31568	0.115691	0.120637	0.012424	2.7387e-22	0.115691	0.0029778	94.2781
ACACB	rs77569767	12	109622363	G	A	28673	0.0651538	0.10036	0.0169099	2.9385e-09	0.0651538	0.00122697	35.2218
ACACB	rs825005	12	110139500	T	G	31684	0.180766	-0.106982	0.0103054	3.0196e-25	0.180766	0.00338978	107.76
ACE	rs4277405	17	61548918	C	T	27395	0.618907	0.0748534	0.00878509	1.59e-17	0.381093	0.00264307	72.5936
ACLY	rs11870406	17	40105688	T	G	23439	0.0945175	-0.0999234	0.0157742	2.3765e-10	0.0945175	0.00170906	40.1237
ACLY	rs34200091	17	40014216	A	G	31529	0.157432	-0.195424	0.0108785	3.7026e-72	0.157432	0.0101317	322.692
ACLY	rs62074958	17	40050359	T	C	30862	0.617513	0.0597952	0.00827512	4.9816e-13	0.382487	0.00168898	52.2102
ACLY	rs7209507	17	40027651	A	G	30037	0.108051	0.0821162	0.0131338	4.0471e-10	0.108051	0.00129975	39.0887
ACLY	rs7213095	17	39940768	G	T	20507	0.517561	-0.0672815	0.00987053	9.322e-12	0.482439	0.00226061	46.4588
ACLY	rs76162894	17	40085165	A	C	11423	0.0153537	-0.34655	0.0537103	1.1024e-10	0.0153537	0.00363125	41.6236
ACP1	rs13395247	2	76552	G	T	22152	0.312128	0.0688956	0.0102427	1.7415e-11	0.312128	0.00203823	45.239
ACP1	rs300715	2	137962	T	C	31470	0.197847	-0.0625922	0.00999939	3.8547e-10	0.197847	0.00124353	39.1801
ACP1	rs300753	2	209622	C	T	31470	0.450787	0.117118	0.00798363	1.0094e-48	0.450787	0.00679182	215.186
ACP1	rs56378003	2	318239	G	A	31141	0.367009	-0.0481173	0.00830898	6.9885e-09	0.367009	0.00107574	33.5335
ACP1	rs62117005	2	349977	A	G	25692	0.0874658	0.137384	0.0155915	1.2359e-18	0.0874658	0.00301295	77.6365
ACP1	rs71437291	2	256414	A	G	23344	0.0519459	0.299905	0.0207622	2.7034e-47	0.0519459	0.00885897	208.634
ACP1	rs72770995	2	13241	C	T	19800	0.094234	0.0946317	0.0171873	3.675e-08	0.094234	0.00152872	30.3119
ACP1	rs9309731	2	314414	A	G	31141	0.131906	0.0718986	0.0118344	1.2368e-09	0.131906	0.00118387	36.9081
ACP2	rs1055447	11	47186424	C	A	31470	0.550866	-0.17726	0.00795102	4.2251e-110	0.449134	0.015548	496.991
ACP2	rs10769199	11	46273240	G	T	31470	0.38517	0.158381	0.00814212	2.8028e-84	0.38517	0.0118808	378.36
ACP2	rs11038895	11	46447246	T	C	26712	0.878953	-0.41686	0.0130164	1e-200	0.121047	0.0369769	1025.58
ACP2	rs11039216	11	47406592	C	T	31017	0.480788	-0.056462	0.00802953	2.0359e-12	0.480788	0.00159163	49.443
ACP2	rs11039359	11	47747809	C	T	25139	0.058762	0.193251	0.0189241	1.7558e-24	0.058762	0.00413111	104.275
ACP2	rs112642493	11	46345750	T	C	31353	0.0664163	-0.118525	0.0160233	1.3909e-13	0.0664163	0.00174211	54.7121
ACP2	rs113954134	11	47202682	A	G	25520	0.0260903	-0.531144	0.0275683	1.0245e-82	0.0260903	0.0143368	371.169
ACP2	rs116996852	11	47763421	G	T	12290	0.0187803	-0.357298	0.046876	2.4939e-14	0.0187803	0.00470501	58.0885
ACP2	rs117247225	11	48244252	A	G	22194	0.0274044	-0.654852	0.0287389	6.2551e-115	0.0274044	0.0228596	519.169
ACP2	rs140025272	11	47328213	C	T	24648	0.0235255	0.201152	0.0296886	1.2423e-11	0.0235255	0.001859	45.9023
ACP2	rs141317610	11	48123660	G	A	9491	0.0404212	-0.603419	0.0363297	5.9388e-62	0.0404212	0.028246	275.817
ACP2	rs143851064	11	47855821	T	C	2434	0.0419063	-0.439466	0.070972	5.933e-10	0.0419063	0.0155084	38.3106
ACP2	rs145098842	11	47849137	T	C	5229	0.033713	-0.564079	0.0536136	6.8843e-26	0.033713	0.0207307	110.653
ACP2	rs146218162	11	46785693	G	A	25250	0.0164549	-0.250549	0.0349436	7.4888e-13	0.0164549	0.00203192	51.4063
ACP2	rs147157127	11	47285396	T	C	22211	0.01683	0.224407	0.0368538	1.1362e-09	0.01683	0.00166653	37.0738
ACP2	rs181443960	11	47283884	T	C	28253	0.0485209	-0.456563	0.0193896	1.3474e-122	0.0485209	0.0192468	554.413
ACP2	rs185988863	11	47943378	C	T	22259	0.0525635	-0.277629	0.0211564	2.4376e-39	0.0525635	0.00767704	172.19
ACP2	rs34177812	11	46286454	C	T	31141	0.282059	0.15723	0.00885971	1.8376e-70	0.282059	0.0100122	314.922
ACP2	rs34874765	11	46565407	A	G	25505	0.0198121	-0.405953	0.0316708	1.3001e-37	0.0198121	0.00640059	164.286
ACP2	rs35705366	11	47024533	A	T	25692	0.0649753	0.211466	0.0178491	2.225e-32	0.0649753	0.00543353	140.35
ACP2	rs35959877	11	46932320	A	G	27766	0.0719712	0.159777	0.0163918	1.8925e-22	0.0719712	0.00341021	95.005
ACP2	rs3729986	11	47371598	T	C	27866	0.0825255	0.213042	0.0153412	7.6163e-44	0.0825255	0.00687291	192.832
ACP2	rs4647728	11	47252107	A	G	25505	0.0327214	0.191577	0.0248585	1.2921e-14	0.0327214	0.00232328	59.3886
ACP2	rs4752914	11	48206894	T	A	31355	0.577017	-0.156268	0.00803474	2.9717e-84	0.422983	0.0119201	378.239
ACP2	rs55971594	11	46474963	A	G	23731	0.0345522	0.235521	0.0250853	6.0688e-21	0.0345522	0.00370079	88.1421
ACP2	rs7113108	11	47062538	A	G	24319	0.569817	-0.129436	0.00912067	1.0328e-45	0.430183	0.00821352	201.382
ACP2	rs7114704	11	47293457	T	C	29622	0.0531077	0.172291	0.0182936	4.5976e-21	0.0531077	0.00298548	88.6946
ACP2	rs7123635	11	46987704	T	C	31259	0.442912	0.248799	0.00792757	1e-200	0.442912	0.030547	984.892
ACP2	rs7130402	11	48115606	G	A	31470	0.0693186	0.108453	0.0156813	4.6457e-12	0.0693186	0.00151763	47.8294
ACP2	rs72907976	11	47566232	A	G	27700	0.0778712	0.206066	0.0158064	7.5562e-39	0.0778712	0.00609835	169.948
ACP2	rs72910026	11	46275521	A	G	29622	0.0293607	0.169941	0.0243169	2.7804e-12	0.0293607	0.00164608	48.8372
ACP2	rs75159144	11	47568302	C	T	26853	0.0396735	0.150425	0.0220879	9.7463e-12	0.0396735	0.00172421	46.3767
ACP2	rs77173113	11	47570611	G	T	21407	0.020665	-0.668667	0.0336634	8.4399e-88	0.020665	0.0180974	394.514
ACP2	rs78121808	11	48195750	G	T	31026	0.0458628	0.142344	0.0191735	1.1381e-13	0.0458628	0.00177329	55.1122
ACP2	rs7948705	11	47447955	G	C	31467	0.287191	-0.270248	0.00867747	1e-200	0.287191	0.0299018	969.862
ACP5	rs10408418	19	11998179	G	A	23359	0.0240026	0.186238	0.0302031	6.9951e-10	0.0240026	0.00162508	38.0188
ACP5	rs111279059	19	12290447	A	G	24984	0.0386622	0.170327	0.0231795	2.0089e-13	0.0386622	0.00215656	53.9917
ACP5	rs112052371	19	11787012	G	T	30686	0.106409	0.16433	0.0130569	2.5341e-36	0.106409	0.00513545	158.39
ACP5	rs112354959	19	11770958	T	C	27753	0.0183252	-0.365804	0.03157	4.7852e-31	0.0183252	0.00481442	134.251
ACP5	rs112444199	19	12234768	T	C	24959	0.0204996	-0.174312	0.0315669	3.3516e-08	0.0204996	0.00122021	30.49
ACP5	rs113278289	19	11448611	C	T	27419	0.0363729	-0.127801	0.0227964	2.0658e-08	0.0363729	0.00114495	31.4272
ACP5	rs11557488	19	11558275	A	G	23677	0.20254	-0.131185	0.0114025	1.2449e-30	0.20254	0.00555927	132.352
ACP5	rs11668253	19	12415345	G	T	30688	0.10611	-0.109536	0.0130914	5.9104e-17	0.10611	0.00227605	70.0021
ACP5	rs117666149	19	11714888	T	C	6352	0.0130978	-0.449432	0.0778318	7.7136e-09	0.0130978	0.00522191	33.3332
ACP5	rs118048815	19	11710508	A	G	25517	0.0357281	-0.323641	0.0237625	3.054e-42	0.0357281	0.00721716	185.484
ACP5	rs118153418	19	12122378	G	A	4553	0.0140567	0.680079	0.0884438	1.4783e-14	0.0140567	0.0128199	59.1009
ACP5	rs118159575	19	11696438	G	A	16675	0.0299138	-0.327248	0.0320448	1.7485e-24	0.0299138	0.00621534	104.277
ACP5	rs12327597	19	12439524	A	G	24984	0.0512101	0.18062	0.0202629	4.9402e-19	0.0512101	0.00317019	79.4495
ACP5	rs12972608	19	12438535	T	C	27667	0.0674603	0.201595	0.0169057	8.8106e-33	0.0674603	0.00511336	142.188
ACP5	rs12972855	19	11704605	G	A	31463	0.125987	0.315488	0.0118809	2.3091e-155	0.125987	0.0219198	705.075
ACP5	rs137924620	19	12051405	A	G	30956	0.0532861	-0.165002	0.017869	2.6071e-20	0.0532861	0.00274688	85.2612
ACP5	rs140164200	19	12534366	A	G	25593	0.0383706	0.169594	0.0229858	1.6044e-13	0.0383706	0.00212254	54.4336
ACP5	rs141846578	19	12325300	C	G	28514	0.0278189	0.19766	0.0254363	7.8115e-15	0.0278189	0.00211327	60.3811
ACP5	rs144758171	19	12150460	A	G	26012	0.0392416	-0.224668	0.0225367	2.0832e-23	0.0392416	0.00380604	99.3733
ACP5	rs145025827	19	11887824	T	C	24940	0.0267693	0.552963	0.0275184	8.294e-90	0.0267693	0.0159321	403.749
ACP5	rs145128974	19	11647870	C	A	18439	0.0144719	0.408108	0.0434995	6.4856e-21	0.0144719	0.0047509	88.0105
ACP5	rs146400365	19	11921272	T	C	28080	0.953336	-0.135914	0.01999	1.052e-11	0.0466644	0.00164358	46.2245
ACP5	rs146559752	19	11264537	C	A	20711	0.0293375	0.161093	0.0290949	3.0805e-08	0.0293375	0.001478	30.6532
ACP5	rs148375730	19	12602045	A	C	28007	0.0236542	0.196874	0.0277784	1.3685e-12	0.0236542	0.00179026	50.2262
ACP5	rs149138791	19	11929656	G	A	14484	0.0125221	0.413708	0.0527251	4.2815e-15	0.0125221	0.00423274	61.5591
ACP5	rs149355912	19	12399422	C	T	30326	0.041292	0.378574	0.0202919	1.1203e-77	0.041292	0.0113471	348.038
ACP5	rs149642807	19	11683849	A	G	27011	0.110835	0.812556	0.0127823	1e-200	0.110835	0.130136	4040.67
ACP5	rs151248253	19	11311774	A	G	30331	0.0265607	0.2124	0.0252209	3.7201e-17	0.0265607	0.00233286	70.9187
ACP5	rs166974	19	11827119	C	T	15002	0.0220163	0.2497	0.0392906	2.0816e-10	0.0220163	0.00268498	40.3832
ACP5	rs17002025	19	12530177	A	G	31141	0.111587	0.0839202	0.0127175	4.1506e-11	0.111587	0.00139634	43.5414
ACP5	rs311779	19	11571090	G	A	30433	0.0668309	-0.106003	0.0162196	6.3355e-11	0.0668309	0.00140153	42.71
ACP5	rs34651602	19	11485137	C	T	27096	0.0743872	0.196418	0.0163272	2.4716e-33	0.0743872	0.00531276	144.713
ACP5	rs34912772	19	11677145	C	T	22469	0.372473	-0.252954	0.00961026	1.0912e-152	0.372473	0.0299116	692.744
ACP5	rs35909449	19	11752385	G	A	25319	0.0182523	-0.404598	0.0330998	2.3255e-34	0.0182523	0.00586673	149.405
ACP5	rs389175	19	11817075	T	G	26032	0.265316	0.109496	0.00990335	2.0413e-28	0.265316	0.00467405	122.237
ACP5	rs429740	19	11883639	T	C	31352	0.205523	-0.175486	0.00983302	3.0608e-71	0.205523	0.0100567	318.481
ACP5	rs4804175	19	12058536	T	C	31351	0.524349	0.135596	0.00795984	4.5329e-65	0.475651	0.00917131	290.173
ACP5	rs4804604	19	11680634	A	C	29863	0.415307	-0.407111	0.00796246	1e-200	0.415307	0.0804921	2613.98
ACP5	rs4804607	19	11700877	A	G	24933	0.0307892	-0.220396	0.0258857	1.6746e-17	0.0307892	0.00289903	72.4858
ACP5	rs55754226	19	12121559	A	G	25633	0.0494175	-0.148134	0.0203564	3.4133e-13	0.0494175	0.00206162	52.9506
ACP5	rs55831953	19	12593184	A	G	23778	0.029973	0.184647	0.0268664	6.3042e-12	0.029973	0.00198258	47.2314
ACP5	rs56264987	19	12376745	A	G	29170	0.0536221	-0.147234	0.0183584	1.0575e-15	0.0536221	0.00220017	64.316
ACP5	rs57239197	19	11993605	C	T	30103	0.0342881	-0.130998	0.022384	4.8453e-09	0.0342881	0.00113645	34.2471
ACP5	rs62109821	19	12215006	T	C	28458	0.0913252	-0.194887	0.0145047	3.71e-41	0.0913252	0.0063037	180.516
ACP5	rs62131153	19	11556131	T	C	18200	0.037634	-0.182092	0.0275085	3.6017e-11	0.037634	0.00240179	43.813
ACP5	rs62131156	19	11583171	G	A	27059	0.0461303	0.267769	0.0204276	2.9631e-39	0.0461303	0.00630994	171.812
ACP5	rs625417	19	11612313	C	T	31470	0.0978804	0.230692	0.0133508	6.7477e-67	0.0978804	0.00939841	298.555
ACP5	rs6511741	19	11769502	C	T	31353	0.4075	-0.402789	0.00780229	1e-200	0.4075	0.0783433	2664.92
ACP5	rs7247136	19	11690893	A	G	29863	0.366831	-0.383791	0.00819473	1e-200	0.366831	0.0684233	2193.26
ACP5	rs72986630	19	11849736	T	C	26160	0.0647683	-0.282793	0.0176771	1.3237e-57	0.0647683	0.00968834	255.907
ACP5	rs72992965	19	11562041	A	C	15082	0.0501419	-0.213287	0.0263259	5.4063e-16	0.0501419	0.00433329	65.6305
ACP5	rs72995003	19	11649289	A	G	24623	0.0213035	-0.344349	0.0311307	1.9306e-28	0.0213035	0.00494455	122.345
ACP5	rs74359185	19	11523844	G	A	28062	0.0614844	-0.159404	0.0175463	1.037e-19	0.0614844	0.00293249	82.5277
ACP5	rs76815782	19	11710819	C	T	26162	0.0309375	-0.342803	0.0251591	2.8286e-42	0.0309375	0.00704623	185.637
ACP5	rs77897491	19	11707334	T	C	3295	0.0174507	0.733956	0.093202	3.4129e-15	0.0174507	0.018473	61.9764
ACP5	rs77938068	19	12179882	A	G	26471	0.0977325	-0.0901978	0.0146252	6.9422e-10	0.0977325	0.00143482	38.0327
ACP5	rs78341426	19	11656300	A	G	15724	0.017936	-0.256558	0.0424392	1.4904e-09	0.017936	0.00231881	36.541
ACP5	rs78411970	19	11836395	C	T	27070	0.0162772	0.474841	0.0338409	1.0015e-44	0.0162772	0.00722069	196.871
ACP5	rs78804843	19	11694301	T	C	18162	0.0124803	-0.41345	0.047163	1.8447e-18	0.0124803	0.00421352	76.8413
ACP5	rs79859926	19	11686743	T	C	30332	0.0811315	0.47278	0.0146202	1e-200	0.0811315	0.0333266	1045.64
ACP5	rs80132751	19	11679937	A	G	23518	0.246435	-0.0609229	0.0106924	1.2122e-08	0.246435	0.00137853	32.4622
ACP5	rs896412	19	11444131	G	C	27921	0.456917	0.0855748	0.00847963	6.0058e-24	0.456917	0.00363434	101.837
ACP6	rs10494246	1	147148304	C	T	14263	0.0345895	0.334625	0.0322791	3.5182e-25	0.0345895	0.00747828	107.451
ACP6	rs11240083	1	147051058	A	G	14263	0.236435	-0.137297	0.0138873	4.7592e-23	0.236435	0.00680626	97.7292
ACP6	rs11240115	1	147212431	A	G	14263	0.760119	-0.132069	0.0138215	1.2311e-21	0.239881	0.00636072	91.291
ACP6	rs11586154	1	147165238	C	T	14261	0.220954	0.174166	0.014197	1.3487e-34	0.220954	0.010443	150.478
ACP6	rs116021359	1	147811258	T	C	13925	0.0700048	-0.144356	0.0234527	7.4888e-10	0.0700048	0.00271337	37.881
ACP6	rs116523799	1	147076716	T	C	14263	0.050086	-0.424591	0.0269105	4.4094e-56	0.050086	0.0171543	248.907
ACP6	rs11800736	1	147131103	T	C	14263	0.0456514	-0.517445	0.0280332	4.4637e-76	0.0456514	0.0233303	340.661
ACP6	rs12022413	1	146997245	C	A	14257	0.702778	0.0959712	0.0129326	1.1641e-13	0.297222	0.00384778	55.062
ACP6	rs12045593	1	147319531	T	C	14177	0.0329959	-0.404064	0.0330731	2.5098e-34	0.0329959	0.0104188	149.241
ACP6	rs12132534	1	147098986	G	C	14259	0.153549	0.191742	0.0163467	8.9882e-32	0.153549	0.00955684	137.567
ACP6	rs12736102	1	146729348	C	T	14263	0.330352	-0.0951916	0.0125631	3.5309e-14	0.330352	0.00400913	57.4044
ACP6	rs143363112	1	147161205	C	T	10333	0.0197092	-0.405089	0.0498859	4.6465e-16	0.0197092	0.00634096	65.9265
ACP6	rs143737455	1	147331332	G	A	13556	0.0243666	0.242284	0.0393343	7.2929e-10	0.0243666	0.002791	37.9351
ACP6	rs148127209	1	147112584	A	G	9650	0.0161029	0.355496	0.0570721	4.7002e-10	0.0161029	0.00400454	38.7912
ACP6	rs41295835	1	147092881	T	C	10333	0.0642634	0.214514	0.0282884	3.3765e-14	0.0642634	0.00553423	57.4923
ACP6	rs510253	1	146518596	C	T	14248	0.259564	0.0873003	0.0134929	9.8003e-11	0.259564	0.0029295	41.8563
ACP6	rs60322015	1	147163628	T	A	8783	0.0262706	0.370976	0.0470084	2.9834e-15	0.0262706	0.00704092	62.2647
ACP6	rs613089	1	147081187	A	G	14255	0.704579	-0.452614	0.0124154	1e-200	0.295421	0.0852821	1328.85
ACP6	rs627219	1	147073355	C	A	14254	0.0618652	-0.294399	0.0244605	2.3039e-33	0.0618652	0.0100604	144.838
ACP6	rs628928	1	147056280	C	A	11158	0.0668246	0.207798	0.0267343	7.6891e-15	0.0668246	0.00538533	60.404
ACP6	rs6666306	1	147029474	A	G	14252	0.315901	-0.182528	0.0126492	3.3411e-47	0.315901	0.0143998	208.196
ACP6	rs6677900	1	147379162	G	A	13100	0.699244	0.0901729	0.0134488	2.0168e-11	0.300756	0.00342	44.9488
ACP6	rs72700325	1	147100693	T	C	10333	0.0260492	0.309112	0.0435663	1.2916e-12	0.0260492	0.00484833	50.3321
ACP6	rs75975267	1	147157618	A	G	10655	0.0297099	-0.407103	0.0401534	3.7164e-24	0.0297099	0.00955523	102.774
ACP6	rs76390540	1	147150770	A	G	11494	0.0273017	-0.477302	0.0402274	1.7947e-32	0.0273017	0.0121	140.756
ACP6	rs76669808	1	147068704	A	G	13755	0.0191425	-0.362432	0.0438913	1.4863e-16	0.0191425	0.00493275	68.1764
ACP6	rs77650336	1	147096505	T	C	14263	0.023978	-0.900806	0.0379608	1.7679e-124	0.023978	0.0379808	563.029
ACP6	rs78082897	1	147058901	T	C	10660	0.0284871	0.261803	0.0410897	1.8731e-10	0.0284871	0.00379381	40.5884
ACP6	rs78712378	1	147107250	T	C	14262	0.0424025	0.24064	0.0293146	2.2341e-16	0.0424025	0.00470265	67.3766
ACP6	rs79372002	1	147169202	T	G	12592	0.0817139	0.148556	0.0229657	9.8915e-11	0.0817139	0.00331196	41.8361
ACP6	rs79495255	1	147141696	T	C	14262	0.0179295	-0.512046	0.0444145	9.4451e-31	0.0179295	0.00923335	132.895
ACPP	rs10935025	3	132360407	T	A	21183	0.261733	-0.13157	0.0110153	6.945e-33	0.261733	0.00668989	142.653
ACPP	rs111974254	3	132309489	C	T	25906	0.044741	0.119998	0.0212375	1.6026e-08	0.044741	0.00123086	31.9234
ACPP	rs112937399	3	131862721	C	T	25416	0.0297183	0.147151	0.0261035	1.7304e-08	0.0297183	0.00124875	31.7755
ACPP	rs112996116	3	132260187	G	A	26376	0.0575795	-0.270349	0.0186164	8.7651e-48	0.0575795	0.00793216	210.875
ACPP	rs115972075	3	131865500	T	C	27789	0.0268557	-0.219483	0.0262056	5.4943e-17	0.0268557	0.00251793	70.1423
ACPP	rs116316641	3	132011605	C	A	21537	0.0147309	0.419078	0.0398924	8.1749e-26	0.0147309	0.00509805	110.349
ACPP	rs11917172	3	132166266	G	T	31684	0.122966	-0.117006	0.0120788	3.4244e-22	0.122966	0.00295288	93.8301
ACPP	rs11926928	3	132001367	G	A	31557	0.727758	0.0620085	0.00893584	3.9433e-12	0.272242	0.00152361	48.1508
ACPP	rs13066653	3	132688195	T	C	30504	0.0176963	-0.320016	0.0306526	1.6247e-25	0.0176963	0.00356044	108.989
ACPP	rs13068478	3	132024586	G	T	28473	0.0450893	-0.327108	0.020102	1.5496e-59	0.0450893	0.00921403	264.772
ACPP	rs13085380	3	131700157	C	G	31559	0.193683	0.0570643	0.0100671	1.4431e-08	0.193683	0.00101708	32.1287
ACPP	rs1349606	3	132533091	C	T	31684	0.439532	-0.0817659	0.00799057	1.4137e-24	0.439532	0.00329394	104.704
ACPP	rs1402452	3	132795728	A	G	31569	0.827584	-0.0849957	0.0105247	6.7036e-16	0.172416	0.00206165	65.2144
ACPP	rs148270413	3	132071134	T	C	28673	0.056848	0.254221	0.0179717	1.9938e-45	0.056848	0.00693026	200.084
ACPP	rs149695844	3	132370792	T	C	20544	0.0146422	0.338588	0.0410037	1.4888e-16	0.0146422	0.00330806	68.1797
ACPP	rs1505828	3	132006061	G	A	31684	0.0796159	0.166505	0.0146452	5.9667e-30	0.0796159	0.00406305	129.251
ACPP	rs151312341	3	132011029	G	A	21611	0.0253084	-0.476182	0.0304536	4.1133e-55	0.0253084	0.0111868	244.471
ACPP	rs16839210	3	132123768	C	G	29831	0.0284375	0.142832	0.0246164	6.545e-09	0.0284375	0.00112731	33.6644
ACPP	rs2670104	3	132012079	G	A	31684	0.62896	-0.0508596	0.00821828	6.0701e-10	0.37104	0.00120731	38.2964
ACPP	rs309995	3	132076150	A	G	28588	0.0424446	0.188517	0.0207144	8.9669e-20	0.0424446	0.00288881	82.8188
ACPP	rs3844275	3	131879029	C	T	31684	0.317393	0.256324	0.0084122	1e-200	0.317393	0.0284692	928.393
ACPP	rs3914905	3	131870878	G	A	31569	0.164566	-0.329476	0.0105718	1e-200	0.164566	0.029849	971.233
ACPP	rs4257547	3	132062117	C	G	31684	0.4453	0.328222	0.00777739	1e-200	0.4453	0.05322	1780.9
ACPP	rs56040563	3	132702923	T	C	30076	0.0902564	0.0942315	0.0142187	3.4211e-11	0.0902564	0.00145821	43.9182
ACPP	rs57848251	3	132911511	C	G	31564	0.233304	-0.080448	0.00939967	1.1405e-17	0.233304	0.0023153	73.245
ACPP	rs6439326	3	131708352	T	C	22716	0.0202936	-0.234673	0.0332365	1.6555e-12	0.0202936	0.00218984	49.8491
ACPP	rs6764114	3	132682335	T	C	31300	0.446273	0.0501707	0.00803516	4.2707e-10	0.446273	0.00124402	38.9838
ACPP	rs6801905	3	131464049	C	T	31684	0.305404	0.0586566	0.00861875	1.0063e-11	0.305404	0.00145973	46.3146
ACPP	rs73215975	3	132106523	G	T	14762	0.0177558	-0.574185	0.0438149	3.0826e-39	0.0177558	0.0114999	171.713
ACPP	rs74736836	3	131694991	T	A	30544	0.0439947	0.108425	0.0197186	3.8325e-08	0.0439947	0.000988892	30.2326
ACPP	rs74968972	3	131703928	C	T	31569	0.09672	-0.103437	0.0134518	1.476e-14	0.09672	0.00186949	59.1247
ACPP	rs75325275	3	132673289	A	C	31180	0.0372917	-0.13741	0.0211202	7.7076e-11	0.0372917	0.00135574	42.3266
ACPP	rs75594491	3	132057013	T	C	11830	0.042487	0.328396	0.0320906	1.405e-24	0.042487	0.00877461	104.705
ACPP	rs7620445	3	132126527	G	A	31669	0.158024	0.125143	0.0108705	1.1479e-30	0.158024	0.00416743	132.522
ACPP	rs80148226	3	132553544	A	G	31568	0.168441	-0.0681634	0.0106269	1.4138e-10	0.168441	0.00130158	41.1394
ACPP	rs9289421	3	131904518	C	A	31568	0.21366	-0.360583	0.00949498	1e-200	0.21366	0.0436893	1442.1
ACPP	rs9811287	3	132032063	T	C	25180	0.0213628	0.407016	0.0307119	4.3584e-40	0.0213628	0.00692683	175.62
ACPP	rs9818159	3	131807866	T	C	31684	0.284415	-0.0732378	0.00879597	8.3338e-17	0.284415	0.00218331	69.3229
ACPP	rs9861105	3	131869105	G	A	14461	0.0135537	-0.335386	0.0507769	3.9698e-11	0.0135537	0.00300782	43.6213
ACRBP	rs12321102	12	6755194	T	C	31115	0.0337366	-0.215875	0.0221687	2.0801e-22	0.0337366	0.0030383	94.8187
ACRBP	rs1882553	12	6747578	G	C	28917	0.209064	-0.0831603	0.0102141	3.8944e-16	0.209064	0.00228709	66.2827
ACTN1	rs11848042	14	69388770	T	A	29620	0.057676	0.124107	0.0176088	1.8177e-12	0.057676	0.00167425	49.6709
ACTN1	rs12101054	14	69425258	T	C	31470	0.0849337	0.104951	0.0142856	2.0362e-13	0.0849337	0.00171211	53.9691
ACTN1	rs1275193	14	69466699	A	C	31355	0.595361	0.107014	0.00811346	1.0072e-39	0.404639	0.00551773	173.957
ACTN1	rs1275682	14	69806025	C	T	31141	0.229452	0.055175	0.00952443	6.9223e-09	0.229452	0.00107648	33.5567
ACTN1	rs181482	14	69357940	A	G	29737	0.126306	0.0779522	0.0123354	2.6292e-10	0.126306	0.00134113	39.9321
ACTN1	rs4271533	14	69687074	A	G	25524	0.388109	-0.0629148	0.00907378	4.0968e-12	0.388109	0.00188003	48.0724
ACTN1	rs4902672	14	69392881	C	T	31470	0.544966	0.0623024	0.00799671	6.6586e-15	0.455034	0.0019251	60.6958
ACTN1	rs72733506	14	69344290	G	T	31352	0.746291	0.0940176	0.00916226	1.0539e-24	0.253709	0.00334728	105.29
ACTN4	rs111975885	19	38898144	G	A	30582	0.96548	-0.160574	0.0221295	3.9812e-13	0.0345199	0.00171867	52.6475
ACTN4	rs117690948	19	39359377	A	G	24314	0.0184261	-0.269618	0.0336749	1.1792e-15	0.0184261	0.00262957	64.0988
ACTN4	rs12986169	19	38906993	C	T	30847	0.822947	-0.088102	0.0105354	6.1351e-17	0.177053	0.00226191	69.9269
ACTN4	rs138754427	19	39140257	A	G	14909	0.0230733	-0.309071	0.0384891	9.7314e-16	0.0230733	0.00430645	64.4739
ACTN4	rs143569504	19	38935672	A	G	28653	0.019743	-0.175123	0.03001	5.3597e-09	0.019743	0.00118705	34.0507
ACTN4	rs146238953	19	39024173	A	T	28408	0.0284361	-0.156054	0.0252233	6.132e-10	0.0284361	0.00134561	38.275
ACTN4	rs2163822	19	38988567	A	G	28790	0.761649	-0.0863099	0.00976765	9.8852e-19	0.238351	0.00270472	78.0748
ACTN4	rs2304176	19	38794895	C	T	31684	0.745011	-0.0626341	0.0091075	6.0955e-12	0.254989	0.00149051	47.2929
ACTN4	rs34105297	19	39184669	G	C	31569	0.0638446	-0.286974	0.0161983	3.1333e-70	0.0638446	0.00984439	313.847
ACTN4	rs34370689	19	38979556	T	A	31569	0.129369	-0.0966099	0.0118458	3.4745e-16	0.129369	0.0021025	66.5096
ACTN4	rs35061252	19	39260279	C	G	31236	0.0991935	-0.104803	0.0133713	4.5778e-15	0.0991935	0.00196287	61.4287
ACTN4	rs883433	19	39206288	T	C	31684	0.457345	0.110688	0.00794981	4.5793e-44	0.457345	0.00608128	193.846
ACVR1	rs144321421	2	158742322	G	C	28372	0.0350903	-0.179115	0.0227893	3.8475e-15	0.0350903	0.00217253	61.769
ACVR1	rs16842215	2	158724552	G	T	31684	0.0532151	0.227881	0.0176515	3.9633e-38	0.0532151	0.0052328	166.658
ACVR1	rs2108812	2	158823815	T	C	31568	0.0694712	0.0985137	0.0156431	3.0229e-10	0.0694712	0.00125475	39.6573
ACVR1	rs35160507	2	158752065	T	C	31229	0.076279	-0.309597	0.014972	5.3985e-95	0.076279	0.0135073	427.569
ACVR1	rs56146419	2	158881701	G	A	31229	0.194865	0.0550677	0.0100971	4.936e-08	0.194865	0.00095154	29.742
ACVR1	rs6437120	2	158785150	C	T	31557	0.476248	0.0460828	0.00796577	7.2512e-09	0.476248	0.00105941	33.4653
ACVR1	rs6726288	2	158585869	C	T	17695	0.0158479	-0.278487	0.0425126	5.723e-11	0.0158479	0.00241921	42.9068
ACVR1	rs78280826	2	158809750	T	C	29143	0.0596435	-0.161662	0.0174644	2.1065e-20	0.0596435	0.00293159	85.6806
ACVR1B	rs113598855	12	52289255	C	T	28285	0.0299693	0.14975	0.024643	1.226e-09	0.0299693	0.00130385	36.9249
ACVR1B	rs11612312	12	52349088	C	T	31470	0.20106	0.184272	0.00989088	1.8216e-77	0.20106	0.0109091	347.073
ACVR1B	rs11833804	12	52268207	A	G	31141	0.0947489	0.139214	0.0136592	2.1573e-24	0.0947489	0.0033246	103.87
ACVR1B	rs148558770	12	52443629	G	A	30268	0.0305231	0.13326	0.0236147	1.6711e-08	0.0305231	0.00105098	31.8425
ACVR1B	rs2701133	12	52407063	A	G	22657	0.659474	-0.0650721	0.00990368	5.0113e-11	0.340526	0.00190181	43.1677
ACVR1B	rs772002	12	52322582	G	A	31347	0.275768	-0.0495555	0.00893229	2.8896e-08	0.275768	0.000980923	30.7772
ACVR1B	rs7978526	12	52292037	G	A	31024	0.173604	0.0645989	0.0105926	1.0714e-09	0.173604	0.00119737	37.1893
ACVR1C	rs10164853	2	158481992	G	A	23191	0.0788237	0.175481	0.017193	1.8562e-24	0.0788237	0.00447186	104.164
ACVR2A	rs115968530	2	149190601	C	T	27270	0.0577693	0.118261	0.0183394	1.1304e-10	0.0577693	0.00152255	41.5801
ACVR2A	rs116761072	2	148681521	T	C	26420	0.0210895	0.184339	0.0302558	1.1109e-09	0.0210895	0.00140306	37.1182
ACVR2A	rs11886876	2	148783807	A	G	31643	0.325428	0.235626	0.00838003	6.0031e-174	0.325428	0.0243759	790.549
ACVR2A	rs1234415	2	148791917	T	C	31631	0.149402	-0.110242	0.0111357	4.1628e-23	0.149402	0.00308891	98.0018
ACVR2A	rs13413027	2	149041199	A	G	31642	0.607678	-0.0654017	0.00813302	8.8673e-16	0.392322	0.0020395	64.6616
ACVR2A	rs143648587	2	148520579	T	C	19751	0.0185852	0.275889	0.0372029	1.2108e-13	0.0185852	0.00277664	54.9885
ACVR2A	rs145035579	2	148753781	A	G	25501	0.031504	0.21321	0.0253146	3.6885e-17	0.031504	0.00277401	70.9313
ACVR2A	rs17219127	2	148713258	A	G	26393	0.0313585	0.17359	0.0249508	3.471e-12	0.0313585	0.00183061	48.4004
ACVR2A	rs17675734	2	148379965	C	A	31315	0.197165	-0.0571104	0.0100382	1.2749e-08	0.197165	0.00103256	32.3661
ACVR2A	rs55942348	2	149166464	A	G	27036	0.03743	0.135431	0.0226413	2.2096e-09	0.03743	0.00132165	35.7769
ACVR2A	rs71406011	2	148825144	T	C	26336	0.030468	0.253453	0.0253035	1.2912e-23	0.030468	0.00379517	100.323
ACVR2A	rs72618867	2	147996313	C	T	31006	0.0236417	-0.191992	0.0264088	3.5896e-13	0.0236417	0.0017017	52.8495
ACVR2A	rs75322814	2	148737283	C	T	29796	0.0887888	-0.0884115	0.0143927	8.0977e-10	0.0887888	0.00126481	37.7315
ACVR2A	rs7564376	2	148372817	C	T	31315	0.394502	0.0846537	0.00816175	3.3319e-25	0.394502	0.0034236	107.572
ACVR2A	rs79861172	2	148607438	A	G	25866	0.0752244	-0.102996	0.0166572	6.2735e-10	0.0752244	0.00147594	38.2302
ACVR2B	rs12497922	3	38305141	A	G	14256	0.0700177	0.174881	0.0231621	4.3459e-14	0.0700177	0.00398288	56.999
ACVR2B	rs185206204	3	38552303	G	A	13438	0.0261154	0.280226	0.0381721	2.12e-13	0.0261154	0.00399438	53.8837
ACVR2B	rs194705	3	38356868	T	C	13925	0.686609	0.0935781	0.0128935	3.9402e-13	0.313391	0.00376856	52.6681
ACVR2B	rs2268760	3	38515200	A	G	14262	0.0467818	-0.206803	0.0279853	1.4705e-13	0.0467818	0.00381429	54.6
ACVR2B	rs2298421	3	38323289	C	T	13925	0.420668	0.0978523	0.0121098	6.4555e-16	0.420668	0.00466701	65.2835
ACVR2B	rs503327	3	38524363	T	C	14263	0.0966068	-0.112642	0.0200196	1.8358e-08	0.0966068	0.00221472	31.6542
ACVR2B	rs73064859	3	38378589	A	G	13427	0.971345	0.250685	0.0365132	6.6305e-12	0.0286547	0.00349829	47.1294
ACVR2B	rs73070963	3	38624040	T	C	14262	0.0379912	0.220906	0.0309163	8.9865e-13	0.0379912	0.00356704	51.0482
ACVR2B	rs7373819	3	38619312	G	A	14262	0.467378	-0.123999	0.0118218	9.705e-26	0.467378	0.00765509	110.004
ACVR2B	rs7373930	3	38454931	A	G	14263	0.677947	0.405558	0.0122077	1e-200	0.322053	0.0718222	1103.51
ACVR2B	rs75221584	3	38493581	T	C	14248	0.101281	-0.1411	0.0195994	6.0478e-13	0.101281	0.00362441	51.8212
ACVR2B	rs7625806	3	38080952	G	T	14252	0.334001	-0.070737	0.0125445	1.7104e-08	0.334001	0.0022261	31.7927
ACVR2B	rs7645704	3	38497081	C	A	14263	0.0584283	-0.268269	0.0251429	1.4063e-26	0.0584283	0.00791861	113.829
ACVR2B	rs9812912	3	38607229	T	C	13925	0.138841	0.219257	0.0172296	4.2619e-37	0.138841	0.0114958	161.918
ACVR2B	rs9845438	3	38600456	C	A	14261	0.757833	0.118174	0.0137864	1.0188e-17	0.242167	0.00512581	73.4655
ACVRL1	rs10783491	12	52492216	T	C	24665	0.7497	-0.0648616	0.0103855	4.2272e-10	0.2503	0.00157889	39.0019
ACVRL1	rs11169923	12	52230633	C	G	24665	0.660259	0.0732654	0.00949488	1.1985e-14	0.339741	0.00240819	59.5365
ACVRL1	rs117430547	12	52317398	T	C	22170	0.0361522	-0.240724	0.0253894	2.5089e-21	0.0361522	0.00403843	89.8869
ACVRL1	rs1283170	12	52423179	A	G	20833	0.325642	-0.0664007	0.0104441	2.0466e-10	0.325642	0.00193645	40.4165
ACVRL1	rs147950249	12	52404567	T	G	19403	0.0142078	-0.34361	0.0428228	1.0236e-15	0.0142078	0.0033073	64.3779
ACVRL1	rs1566869	12	52266348	A	G	25447	0.218234	-0.0768812	0.0107208	7.4343e-13	0.218234	0.00201683	51.4221
ACVRL1	rs1732235	12	52418075	T	C	25447	0.514506	-0.0774511	0.0088558	2.2144e-18	0.485494	0.00299681	76.483
ACVRL1	rs2641534	12	52317973	A	G	25442	0.12297	0.0794928	0.0134898	3.8017e-09	0.12297	0.00136301	34.7224
ACVRL1	rs35960167	12	52306687	G	C	25108	0.552303	0.134733	0.00893388	2.1597e-51	0.447697	0.00897713	227.421
ACVRL1	rs3782480	12	52305069	T	G	24814	0.116585	-0.43612	0.0137105	1e-200	0.116585	0.0391786	1011.74
ACVRL1	rs3847861	12	52287249	T	C	25003	0.19507	0.119179	0.0112601	3.5354e-26	0.19507	0.0044604	112.014
ACVRL1	rs4761835	12	52291354	C	T	25447	0.475854	0.141797	0.0088311	5.1562e-58	0.475854	0.0100297	257.791
ACVRL1	rs61913989	12	52262681	G	A	23837	0.0703228	0.118531	0.0178956	3.5103e-11	0.0703228	0.00183707	43.8671
ACVRL1	rs7135025	12	52281073	G	A	24665	0.498858	-0.0667136	0.00899481	1.198e-13	0.498858	0.00222534	55.0059
ACVRL1	rs7957850	12	51935057	T	C	25118	0.294654	0.0533762	0.00978088	4.8425e-08	0.294654	0.00118424	29.7787
ACVRL1	rs877868	12	52392217	T	C	21838	0.0182022	-0.20669	0.0357663	7.5146e-09	0.0182022	0.00152691	33.3926
ADA	rs117088905	20	43272433	T	C	10396	0.0220127	-0.521324	0.0469886	1.3296e-28	0.0220127	0.0117018	123.069
ADA	rs117922695	20	43298995	G	A	10656	0.0247274	0.599073	0.0437264	1.0097e-42	0.0247274	0.0173099	187.668
ADA	rs118001674	20	43235930	T	C	11496	0.0425306	-0.181685	0.0326373	2.5946e-08	0.0425306	0.00268841	30.9839
ADA	rs13037996	20	43364355	C	T	14261	0.534614	-0.0650101	0.0118584	4.2007e-08	0.465386	0.00210303	30.0503
ADA	rs140466016	20	43284692	A	G	10333	0.04303	0.320471	0.0341344	6.0919e-21	0.04303	0.00845818	88.1269
ADA	rs2007720	20	43276688	G	A	14263	0.252017	0.440454	0.0131288	1e-200	0.252017	0.0731395	1125.35
ADA	rs371927	20	43263036	G	A	14263	0.097793	0.152823	0.0198919	1.5589e-14	0.097793	0.0041212	59.0156
ADA	rs3787359	20	43266854	G	A	14250	0.180658	0.26202	0.015239	2.9551e-66	0.180658	0.0203246	295.592
ADA	rs4812858	20	43349217	T	C	14263	0.315306	0.110108	0.0127094	4.579e-18	0.315306	0.00523476	75.0457
ADA	rs4812860	20	43376364	A	G	14263	0.0568113	-0.154094	0.0255452	1.6154e-09	0.0568113	0.00254469	36.3823
ADA	rs6031693	20	43275839	A	G	14259	0.0354374	-0.180254	0.0319935	1.7587e-08	0.0354374	0.00222123	31.7386
ADA	rs6031762	20	43347566	G	A	11496	0.926934	0.178438	0.0252866	1.7087e-12	0.073066	0.00431288	49.7869
ADA	rs6130661	20	43300935	A	G	13100	0.813335	-0.118603	0.0158217	6.5695e-14	0.186665	0.00427122	56.1844
ADA	rs6130676	20	43334843	A	G	14263	0.0468638	0.285199	0.0279125	1.6538e-24	0.0468638	0.00726641	104.385
ADA	rs62204566	20	43303457	G	C	13925	0.270821	0.347931	0.013158	4.4623e-154	0.270821	0.0478115	699.105
ADA	rs62204569	20	43311647	A	G	8914	0.0147482	0.486029	0.0619169	4.1737e-15	0.0147482	0.00686502	61.604
ADA	rs73598374	20	43280227	T	C	14169	0.0580155	0.164736	0.0253733	8.448e-11	0.0580155	0.00296616	42.1466
ADA	rs74414692	20	43171158	A	G	10656	0.0374627	-0.231496	0.036003	1.276e-10	0.0374627	0.00386485	41.3359
ADAM10	rs10152202	15	58744348	G	T	31315	0.282192	-0.0752216	0.00886817	2.2098e-17	0.282192	0.00229228	71.9431
ADAM10	rs10775167	15	58813382	C	G	26923	0.587194	0.0496002	0.00874783	1.4296e-08	0.412806	0.00119268	32.1465
ADAM10	rs111606268	15	58788234	C	T	29242	0.0270583	0.310961	0.0254202	2.0766e-34	0.0270583	0.00509129	149.631
ADAM10	rs112603976	15	58818967	C	T	11047	0.0215171	0.271585	0.0462934	4.4536e-09	0.0215171	0.00310583	34.4108
ADAM10	rs117320945	15	59064718	G	T	13565	0.0192209	0.300684	0.044143	9.6519e-12	0.0192209	0.00340875	46.3911
ADAM10	rs12905461	15	58762956	G	A	31189	0.243194	0.192223	0.00926919	1.5799e-95	0.243194	0.0136013	430.033
ADAM10	rs12908449	15	58912581	A	G	28762	0.834366	0.176295	0.0111673	3.8477e-56	0.165634	0.00859047	249.203
ADAM10	rs12914552	15	58769461	C	G	31136	0.141297	-0.067272	0.0114981	4.8921e-09	0.141297	0.00109819	34.2285
ADAM10	rs1973031	15	58790549	A	G	31520	0.36364	0.128312	0.00824791	1.4308e-54	0.36364	0.0076197	242.002
ADAM10	rs2242323	15	59455980	A	G	28877	0.253146	0.0712032	0.00956069	9.5198e-14	0.253146	0.00191706	55.4614
ADAM10	rs2955704	15	59282571	G	A	27601	0.696047	-0.0506883	0.00924834	4.2293e-08	0.303953	0.00108715	30.037
ADAM10	rs4775048	15	58748517	C	A	29911	0.0994332	0.410467	0.0134553	1e-200	0.0994332	0.030174	930.554
ADAM10	rs488490	15	58737661	C	A	31528	0.146227	0.187189	0.0112213	1.7838e-62	0.146227	0.00874908	278.258
ADAM10	rs56157397	15	58939546	A	G	11765	0.0164337	0.313024	0.0511953	9.7043e-10	0.0164337	0.00316755	37.3783
ADAM10	rs6076	15	58833938	A	G	28548	0.806299	0.0588373	0.010584	2.7132e-08	0.193701	0.00108134	30.9014
ADAM10	rs72743081	15	58980983	C	A	22931	0.735723	0.0859436	0.0105746	4.3932e-16	0.264277	0.00287231	66.0489
ADAM10	rs75112899	15	58892098	A	T	28417	0.0246343	-0.194164	0.0270363	6.88e-13	0.0246343	0.00181166	51.5717
ADAM10	rs8028759	15	58812199	C	T	31644	0.674264	0.108466	0.00845992	1.2508e-37	0.325736	0.00516784	164.37
ADAM12	rs11244857	10	127851943	A	G	31684	0.62554	0.0602001	0.00820098	2.1264e-13	0.37446	0.00169779	53.881
ADAM12	rs12251249	10	127720923	A	C	31355	0.331336	0.0605408	0.00847697	9.2251e-13	0.331336	0.00162406	51.0021
ADAM12	rs12775804	10	127463239	A	G	30817	0.326198	0.0598264	0.00858501	3.2011e-12	0.326198	0.00157336	48.5596
ADAM12	rs1676741	10	127851530	A	G	31355	0.0550228	0.157213	0.01749	2.504e-19	0.0550228	0.00257021	80.7916
ADAM12	rs17154488	10	127882922	C	T	26712	0.0259047	0.150368	0.0272204	3.3137e-08	0.0259047	0.00114109	30.5134
ADAM12	rs2138277	10	127672039	C	A	31568	0.422187	-0.0986948	0.00803861	1.1949e-34	0.422187	0.00475238	150.73
ADAM12	rs2279091	10	127753388	T	C	31684	0.103442	0.0885336	0.013035	1.1059e-11	0.103442	0.00145386	46.1284
ADAM12	rs2446695	10	127802092	A	G	30817	0.622252	0.0498257	0.00830332	1.9659e-09	0.377748	0.0011671	36.0061
ADAM12	rs898325	10	127855523	A	C	31355	0.150913	0.184656	0.0111067	4.5479e-62	0.150913	0.00873848	276.393
ADAM17	rs10190822	2	9571655	C	T	26025	0.538566	-0.269305	0.00863263	1e-200	0.461434	0.036047	973.128
ADAM17	rs112987621	2	9764970	A	G	27269	0.0789781	-0.109351	0.0158629	5.4398e-12	0.0789781	0.00173962	47.5169
ADAM17	rs114618992	2	9448444	A	G	29719	0.0312551	0.160936	0.0235539	8.3389e-12	0.0312551	0.00156844	46.6826
ADAM17	rs116264366	2	9618822	A	G	30499	0.0611059	0.107893	0.0168928	1.6939e-10	0.0611059	0.00133572	40.7898
ADAM17	rs11681751	2	9483587	T	C	30037	0.347752	0.148035	0.00852405	1.4721e-67	0.347752	0.00994132	301.586
ADAM17	rs12622238	2	9352648	A	G	25669	0.526389	-0.0562581	0.00883229	1.8927e-10	0.473612	0.00157808	40.5686
ADAM17	rs13420578	2	9705899	G	A	30977	0.260504	0.207589	0.00907725	9.4576e-116	0.260504	0.016603	522.962
ADAM17	rs142681252	2	9740791	A	G	29458	0.0480694	-0.105994	0.0192496	3.6625e-08	0.0480694	0.00102818	30.3173
ADAM17	rs181669198	2	9576849	A	G	21152	0.0152392	0.240157	0.039654	1.3937e-09	0.0152392	0.00173106	36.6753
ADAM17	rs189225827	2	9394383	C	T	22322	0.32027	0.0779628	0.0101302	1.4039e-14	0.32027	0.00264641	59.2246
ADAM17	rs2666205	2	9356117	C	A	30125	0.0649462	-0.122365	0.016517	1.2783e-13	0.0649462	0.00181858	54.8807
ADAM17	rs62117542	2	9644848	A	G	27781	0.0814209	0.250922	0.0154394	2.1619e-59	0.0814209	0.00941806	264.112
ADAM17	rs62119390	2	9711748	C	G	30825	0.0984878	0.112349	0.0135011	8.693e-17	0.0984878	0.00224143	69.2429
ADAM17	rs66828929	2	9334071	T	C	26523	0.319411	0.0758949	0.00930062	3.3447e-16	0.319411	0.00250432	66.5838
ADAM17	rs6758205	2	9380338	A	G	31644	0.209967	0.0704176	0.00975178	5.1607e-13	0.209967	0.00164508	52.1395
ADAM17	rs72771537	2	9132834	T	C	27738	0.0281461	0.163454	0.025652	1.8682e-10	0.0281461	0.00146164	40.5995
ADAM17	rs72773351	2	9371709	T	C	25865	0.0393218	0.175484	0.0225953	8.0876e-15	0.0393218	0.00232657	60.3123
ADAM17	rs79638552	2	9620747	C	A	20644	0.0191085	-0.228479	0.035912	1.9863e-10	0.0191085	0.00195691	40.4737
ADAM17	rs79817124	2	9714264	A	G	27270	0.0602878	0.179462	0.0179571	1.6224e-23	0.0602878	0.0036492	99.8707
ADAM23	rs10497883	2	207459077	G	A	31470	0.793472	0.126938	0.00982046	3.2193e-38	0.206528	0.00528111	167.068
ADAM23	rs115156616	2	207452902	T	C	29030	0.0242252	0.184815	0.0269713	7.2723e-12	0.0242252	0.00161482	46.9508
ADAM23	rs3755224	2	207402434	G	A	31467	0.131079	-0.149879	0.0117811	4.4515e-37	0.131079	0.00511714	161.839
ADAM23	rs71429727	2	207428047	A	C	31354	0.0813422	-0.110513	0.0145951	3.6752e-14	0.0813422	0.00182525	57.33
ADAM28	rs112837239	8	24371386	T	C	30155	0.933991	-0.109966	0.0163874	1.9409e-11	0.0660088	0.00149104	45.0265
ADAM28	rs117233316	8	24294766	G	T	29655	0.0300651	0.131302	0.0240334	4.6763e-08	0.0300651	0.00100548	29.8456
ADAM28	rs11989672	8	24207939	G	A	27012	0.406664	0.084389	0.00874361	4.8489e-22	0.406664	0.00343667	93.1446
ADAM28	rs13253754	8	24390118	C	T	31355	0.398744	0.0565766	0.00814932	3.8549e-12	0.398744	0.00153482	48.1952
ADAM28	rs13265932	8	24291484	G	A	31568	0.507172	0.0789809	0.007948	2.8677e-23	0.492828	0.00311835	98.7417
ADAM28	rs144492367	8	24137706	C	T	26084	0.0184207	0.280082	0.0325136	7.0432e-18	0.0184207	0.00283682	74.2005
ADAM28	rs17051774	8	24109956	G	A	31180	0.029209	-0.290368	0.0237239	1.9097e-34	0.029209	0.00478156	149.796
ADAM28	rs17051819	8	24133535	A	G	31684	0.188602	-0.176706	0.0101062	1.8707e-68	0.188602	0.00955677	305.699
ADAM28	rs17736657	8	24177942	C	A	28462	0.0617223	0.110977	0.0174043	1.813e-10	0.0617223	0.00142648	40.6556
ADAM28	rs2291576	8	24256052	T	C	30662	0.0416813	-0.220635	0.0201657	7.3224e-28	0.0416813	0.00388892	119.7
ADAM28	rs397667	8	24141928	C	T	31228	0.151264	0.0715907	0.0111602	1.4101e-10	0.151264	0.00131598	41.147
ADAM28	rs4448280	8	24431082	C	A	31354	0.803779	0.0992316	0.0100397	4.8941e-23	0.196221	0.00310608	97.6852
ADAM28	rs62499965	8	24213922	G	A	31230	0.0889696	0.131179	0.0140348	9.051e-21	0.0889696	0.00278953	87.3552
ADAM28	rs6991250	8	24432087	G	A	31684	0.336183	-0.0888114	0.00839435	3.6896e-26	0.336183	0.0035204	111.927
ADAM28	rs77570572	8	24157662	A	G	28828	0.0369217	-0.122275	0.0220737	3.0316e-08	0.0369217	0.00106328	30.6828
ADAM28	rs892587	8	24214935	A	C	31559	0.378908	-0.194626	0.00813153	1.3305e-126	0.378908	0.0178289	572.838
ADAM8	rs10047380	10	134718034	A	T	30902	0.520269	0.0555233	0.00804534	5.1565e-12	0.479731	0.00153889	47.6249
ADAM8	rs10857679	10	134978825	G	A	28464	0.308863	0.0633698	0.00906357	2.7177e-12	0.308863	0.00171445	48.8804
ADAM8	rs112773825	10	135194013	A	G	21622	0.024929	0.213467	0.0308095	4.2563e-12	0.024929	0.0022153	48.0011
ADAM8	rs12253872	10	134824132	C	T	23443	0.528038	-0.127968	0.00921325	7.3243e-44	0.471962	0.00816219	192.905
ADAM8	rs12778349	10	135093673	T	C	23932	0.217002	-0.0658299	0.0110806	2.8294e-09	0.217002	0.00147265	35.2925
ADAM8	rs2246634	10	135280765	C	T	30862	0.867317	-0.0654022	0.0118594	3.4918e-08	0.132683	0.000984482	30.411
ADAM8	rs2998142	10	135007733	A	C	18246	0.0244477	0.237185	0.0338512	2.4418e-12	0.0244477	0.00268344	49.0885
ADAM8	rs3008336	10	135099533	T	C	27055	0.841629	0.152218	0.0117386	1.8776e-38	0.158371	0.00617676	168.138
ADAM8	rs34253049	10	135076584	C	T	8808	0.0181085	-0.354261	0.056377	3.2997e-10	0.0181085	0.00446298	39.4772
ADAM8	rs72872008	10	134836875	C	G	15248	0.0290475	-0.220195	0.0340511	1.001e-10	0.0290475	0.00273495	41.8114
ADAM9	rs10093975	8	38855847	C	T	31684	0.571292	-0.156799	0.00797855	5.471e-86	0.428708	0.0120431	386.2
ADAM9	rs10108531	8	39399057	C	T	31684	0.0749934	0.0900793	0.0150743	2.2924e-09	0.0749934	0.00112577	35.7067
ADAM9	rs35355873	8	38953755	C	T	27217	0.250203	0.104742	0.00987532	2.7826e-26	0.250203	0.00411628	112.487
ADAM9	rs72640050	8	38986693	G	T	26330	0.0384615	0.142294	0.0226432	3.2955e-10	0.0384615	0.00149761	39.4882
ADAM9	rs75111555	8	39182486	C	T	29828	0.0848584	-0.0806918	0.0146846	3.9071e-08	0.0848584	0.00101128	30.193
ADAM9	rs76467669	8	38847559	T	G	23828	0.0226897	0.191557	0.0307367	4.6052e-10	0.0226897	0.00162738	38.8371
ADAM9	rs77603796	8	39017015	A	G	31240	0.0401299	0.125522	0.0203716	7.2014e-10	0.0401299	0.0012138	37.9629
ADAM9	rs77888308	8	39094703	A	G	25906	0.0523019	-0.155748	0.0197092	2.7358e-15	0.0523019	0.0024047	62.4415
ADAMDEC1	rs112837239	8	24371386	T	C	25040	0.933991	-0.130877	0.0179778	3.3382e-13	0.0660088	0.00211202	52.9927
ADAMDEC1	rs12114288	8	24280187	T	C	26451	0.755766	0.0816361	0.0101072	6.6488e-16	0.244234	0.0024603	65.233
ADAMDEC1	rs2289041	8	24211688	T	C	23469	0.031371	-0.255624	0.026426	3.9116e-22	0.031371	0.00397116	93.5628
ADAMDEC1	rs4559243	8	24221015	A	G	26569	0.458661	-0.210969	0.00860922	1.3066e-132	0.458661	0.0221018	600.45
ADAMDEC1	rs56213415	8	24282561	T	C	26125	0.108408	0.104127	0.0140568	1.288e-13	0.108408	0.00209598	54.8683
ADAMDEC1	rs57701366	8	24413002	G	A	26569	0.389774	-0.0683549	0.0088851	1.435e-14	0.389774	0.00222266	59.1809
ADAMDEC1	rs73217065	8	24209347	T	C	23558	0.0459573	0.124205	0.0219867	1.6138e-08	0.0459573	0.0013528	31.9096
ADAMDEC1	rs7829944	8	24207399	C	G	26235	0.0327117	-0.198997	0.0245115	4.7159e-16	0.0327117	0.002506	65.905
ADAMTS1	rs11702792	21	28163086	A	G	30809	0.598912	0.0731939	0.00820891	4.8256e-19	0.401087	0.00257384	79.497
ADAMTS1	rs17574389	21	28273107	G	A	28056	0.0983987	0.0867081	0.0141638	9.264e-10	0.0983987	0.00133399	37.4738
ADAMTS1	rs17575180	21	28287696	T	G	25612	0.0286338	-0.224072	0.026456	2.4581e-17	0.0286338	0.00279298	71.7285
ADAMTS1	rs229037	21	28204424	T	C	30812	0.597939	0.0860525	0.00820117	9.3422e-26	0.402062	0.00356046	110.09
ADAMTS1	rs400852	21	28216059	G	A	30606	0.801864	0.11103	0.0101204	5.2803e-28	0.198135	0.00391718	120.353
ADAMTS1	rs455633	21	28170786	C	T	30491	0.954558	0.106801	0.0194336	3.8938e-08	0.0454424	0.000989565	30.2007
ADAMTS1	rs462404	21	28213703	C	T	30813	0.219523	-0.283741	0.00959673	4.0421e-192	0.219523	0.0275876	874.115
ADAMTS1	rs463885	21	28229218	A	C	29657	0.26736	-0.0751548	0.00926716	5.062e-16	0.26736	0.00221274	65.7644
ADAMTS1	rs73185874	21	28243147	A	G	28912	0.0199707	-0.17815	0.0297071	2.01e-09	0.0199707	0.00124233	35.9603
ADAMTS1	rs73367914	21	28207566	T	C	24945	0.0634851	-0.140295	0.0183397	2.0129e-14	0.0634851	0.00234045	58.5147
ADAMTS1	rs80176691	21	28225276	C	T	24410	0.0188956	-0.185826	0.0332188	2.219e-08	0.0188956	0.00128033	31.2903
ADAMTS1	rs8128080	21	28360118	T	G	30934	0.513417	-0.0559746	0.00803736	3.2981e-12	0.486583	0.00156545	48.4983
ADAMTS1	rs9981095	21	28221611	A	C	30815	0.125618	0.0705737	0.0121476	6.2622e-09	0.125618	0.00109413	33.7504
ADAMTS10	rs10418794	19	8672644	T	C	19893	0.939162	-0.160212	0.020943	2.0098e-14	0.0608382	0.00293316	58.5151
ADAMTS10	rs11666430	19	8673593	T	C	17333	0.626122	-0.107798	0.0110705	2.0842e-22	0.373878	0.00544055	94.806
ADAMTS10	rs118182966	19	8743887	T	C	4219	0.0126807	-0.630006	0.0968078	7.6158e-11	0.0126807	0.0099385	42.3314
ADAMTS10	rs12610444	19	8680207	G	A	19776	0.537889	-0.0589631	0.0100768	4.8745e-09	0.462111	0.00172834	34.2354
ADAMTS10	rs141905054	19	8821225	T	C	15831	0.0298438	-0.347437	0.0329124	4.7451e-26	0.0298438	0.00699	111.424
ADAMTS10	rs150691147	19	8665583	T	C	14429	0.0216485	-0.298779	0.0403722	1.3557e-13	0.0216485	0.0037814	54.7613
ADAMTS10	rs73503618	19	8685383	T	G	14663	0.924906	-0.368587	0.0219475	2.7002e-63	0.0750939	0.0188717	282
ADAMTS10	rs8108747	19	8668121	T	C	17632	0.40356	-0.0691871	0.0108417	1.7525e-10	0.40356	0.00230439	40.7202
ADAMTS13	rs116856166	9	136388479	A	G	7694	0.0186509	-0.538521	0.0592693	1.0275e-19	0.0186509	0.0106159	82.5339
ADAMTS13	rs137855938	9	136312396	G	A	7882	0.0233443	-0.536866	0.0524001	1.2385e-24	0.0233443	0.0131427	104.944
ADAMTS13	rs28650090	9	136352390	G	T	17968	0.592812	0.0590729	0.0107279	3.6625e-08	0.407188	0.00168469	30.3182
ADAMTS13	rs28680325	9	136316367	A	C	23287	0.3439	0.128274	0.00971871	8.9381e-40	0.3439	0.00742527	174.191
ADAMTS13	rs3118665	9	136283389	T	C	22351	0.0972745	-0.270898	0.0158578	1.9864e-65	0.0972745	0.0128884	291.803
ADAMTS13	rs491105	9	136186926	C	T	26277	0.323091	0.0545979	0.00932151	4.713e-09	0.323091	0.00130388	34.3042
ADAMTS13	rs8176635	9	136152009	A	G	26395	0.354185	0.0670764	0.00909092	1.6044e-13	0.354185	0.0020583	54.4367
ADAMTS17	rs111800804	15	100463421	G	C	14257	0.0517413	-0.150189	0.0267059	1.8659e-08	0.0517413	0.00221345	31.6227
ADAMTS17	rs11854389	15	100560560	C	G	13925	0.557226	-0.0657097	0.0120508	4.9583e-08	0.442773	0.0021306	29.7277
ADAMTS17	rs1347479	15	100436028	C	T	14263	0.181621	-0.120975	0.015324	2.9125e-15	0.181621	0.00435056	62.3144
ADAMTS17	rs143590720	15	100739798	T	C	11490	0.0221712	0.335192	0.0446929	6.3915e-14	0.0221712	0.00487158	56.2387
ADAMTS17	rs148789222	15	100512424	T	C	10333	0.0419095	0.20832	0.0346541	1.8393e-09	0.0419095	0.00348505	36.1299
ADAMTS17	rs1529889	15	100539258	A	G	13925	0.450211	0.0954159	0.0120171	2.0251e-15	0.450211	0.00450696	63.0345
ADAMTS17	rs2440465	15	100874811	C	T	14255	0.193933	-0.136195	0.0149358	7.5961e-20	0.193933	0.00579926	83.139
ADAMTS17	rs2573644	15	100471108	T	C	14263	0.411473	-0.191	0.0119249	9.7229e-58	0.411473	0.0176687	256.505
ADAMTS17	rs2727184	15	100575818	C	T	14263	0.0843227	-0.144997	0.0212731	9.361e-12	0.0843227	0.00324665	46.4513
ADAMTS17	rs4965602	15	100769860	A	G	14263	0.259987	-0.142135	0.0134459	4.0614e-26	0.259987	0.00777363	111.728
ADAMTS17	rs4965636	15	100858044	T	C	14262	0.0479667	-0.160424	0.027675	6.7592e-09	0.0479667	0.00235049	33.597
ADAMTS17	rs56144647	15	100548835	A	G	13925	0.101367	-0.126361	0.0198251	1.8416e-10	0.101367	0.00290895	40.6195
ADAMTS17	rs56300949	15	100904505	T	C	10333	0.21095	0.0986492	0.0170226	6.824e-09	0.21095	0.00323967	33.5778
ADAMTS17	rs72768019	15	100500731	T	C	11496	0.071589	0.15343	0.025541	1.8899e-09	0.071589	0.00312922	36.0802
ADAMTS17	rs8030132	15	100496736	A	G	11158	0.160396	0.151842	0.0181846	6.8263e-17	0.160396	0.00620985	69.71
ADAMTS17	rs8038093	15	100856096	G	A	14263	0.470605	-0.0866349	0.0118399	2.532e-13	0.470605	0.00373983	53.5339
ADAMTS2	rs10065341	5	178879634	A	G	26492	0.85522	0.0689293	0.012339	2.3209e-08	0.14478	0.00117658	31.2044
ADAMTS2	rs10479532	5	178859587	A	G	22314	0.244219	0.0693164	0.0110084	3.0425e-10	0.244219	0.00177369	39.6449
ADAMTS2	rs12520412	5	178790865	T	C	22319	0.284645	0.0619291	0.0104808	3.4503e-09	0.284645	0.00156187	34.9108
ADAMTS2	rs255027	5	178774860	A	G	22324	0.398674	-0.162192	0.00960459	5.6083e-64	0.398674	0.0126129	285.142
ADAMTS2	rs72648847	5	178933177	T	C	23472	0.0330607	0.159753	0.0257929	5.8805e-10	0.0330607	0.0016317	38.3587
ADAMTS4	rs112803994	1	161174935	T	G	14261	0.0441286	-0.168323	0.0287959	5.0535e-09	0.0441286	0.00239023	34.1639
ADAMTS5	rs2298675	21	28322154	T	C	27815	0.0534329	0.207698	0.0188112	2.4178e-28	0.0534329	0.00436369	121.899
ADAMTS5	rs2830596	21	28355042	A	G	31470	0.462494	-0.0561446	0.00798824	2.0892e-12	0.462494	0.00156724	49.3953
ADAMTS5	rs2830674	21	28460616	G	A	31355	0.750038	0.0952379	0.00920689	4.4461e-25	0.249962	0.00340101	106.996
ADAMTS5	rs2830826	21	28647859	G	T	31470	0.777462	-0.0683892	0.00957511	9.1715e-13	0.222537	0.00161841	51.0106
ADAMTS5	rs77836556	21	28339719	C	T	31141	0.0424277	-0.15707	0.0198597	2.5946e-15	0.0424277	0.00200465	62.5483
ADAMTS5	rs80166818	21	28409746	C	T	31024	0.951076	0.103756	0.0186016	2.4358e-08	0.0489241	0.00100183	31.1098
ADAMTS5	rs8127178	21	28375679	A	G	31465	0.491467	-0.0740227	0.00796286	1.4583e-20	0.491467	0.00273888	86.4101
ADAMTS5	rs969988	21	28552652	A	G	31132	0.408816	0.0472064	0.00814746	6.8729e-09	0.408816	0.00107716	33.5683
ADAMTS6	rs114969787	5	65066483	T	C	21155	0.034389	0.1784	0.0266507	2.1715e-11	0.034389	0.00211368	44.8054
ADAMTS6	rs116309955	5	64874904	A	G	23216	0.0334252	-0.164812	0.0257962	1.6676e-10	0.0334252	0.00175515	40.8158
ADAMTS6	rs116336503	5	65084686	A	G	25332	0.0732473	0.159025	0.0170226	9.4531e-21	0.0732473	0.00343334	87.2661
ADAMTS6	rs116474939	5	64922205	A	G	15256	0.983842	-0.260178	0.0453571	9.6824e-09	0.0161576	0.00215215	32.8997
ADAMTS6	rs11738728	5	64238731	A	G	26609	0.646529	-0.052253	0.0090621	8.1079e-09	0.353471	0.00124794	33.2454
ADAMTS6	rs11948255	5	64818025	T	C	20791	0.0452359	0.209028	0.0235525	7.0059e-19	0.0452359	0.00377415	78.758
ADAMTS6	rs13182105	5	65023368	G	A	26156	0.724059	-0.11608	0.00975511	1.1892e-32	0.27594	0.00538436	141.585
ADAMTS6	rs13183791	5	64534641	A	C	25331	0.0497809	0.124331	0.0204126	1.1235e-09	0.0497809	0.00146243	37.0961
ADAMTS6	rs1542168	5	65115288	C	T	26609	0.258747	0.0685712	0.00988912	4.0968e-12	0.258747	0.00180366	48.0767
ADAMTS6	rs171531	5	64788843	G	A	23726	0.38285	0.261609	0.00929018	1.8282e-174	0.38285	0.032341	792.902
ADAMTS6	rs2161279	5	64916006	A	G	26165	0.0458628	-0.15562	0.0208751	8.9868e-14	0.0458628	0.00211948	55.5698
ADAMTS6	rs62368871	5	65007913	A	G	26491	0.0795742	-0.0940832	0.0160426	4.4967e-09	0.0795742	0.00129663	34.3909
ADAMTS6	rs62368976	5	64761334	T	C	26280	0.129909	-0.0732102	0.012966	1.6384e-08	0.129909	0.00121165	31.8783
ADAMTS6	rs6874043	5	63969293	A	G	25827	0.0748248	-0.103996	0.0167104	4.8587e-10	0.0748248	0.00149738	38.7277
ADAMTS6	rs72760602	5	64772130	T	C	26164	0.0628344	-0.16925	0.0179842	4.905e-21	0.0628344	0.00337365	88.5602
ADAMTS6	rs72764480	5	64957299	T	G	21994	0.0833636	-0.13599	0.0172239	2.8892e-15	0.0833636	0.00282628	62.3317
ADAMTS6	rs7711329	5	65126029	T	C	26609	0.209685	-0.0704264	0.0106397	3.6066e-11	0.209685	0.00164387	43.8105
ADAMTS6	rs786538	5	64756858	A	C	25090	0.0565165	0.142815	0.0193111	1.4098e-13	0.0565165	0.00217515	54.6891
ADAMTS6	rs78899905	5	64827996	T	C	23060	0.041869	0.175262	0.0232199	4.4267e-14	0.041869	0.00246446	56.9659
ADAMTS6	rs9291834	5	64602788	T	C	26156	0.484306	0.0676192	0.0087387	1.0115e-14	0.484306	0.00228393	59.8705
ADAMTS8	rs747250	11	130271678	G	T	28826	0.474775	-0.0642957	0.00833159	1.1891e-14	0.474775	0.00206171	59.5495
ADAMTSL4	rs12139770	1	150518641	C	A	20467	0.0364245	-0.85123	0.0257029	1e-200	0.0364245	0.0508631	1096.69
ADAMTSL4	rs12141871	1	150992160	A	G	26488	0.494998	0.0534279	0.00868364	7.6223e-10	0.494998	0.00142713	37.8529
ADAMTSL4	rs138631652	1	151010823	G	C	1320	0.0132576	-1.18085	0.16703	1.5516e-12	0.0132576	0.0364827	49.9049
ADAMTSL4	rs142668571	1	150589566	T	C	21295	0.0304766	0.182006	0.0281616	1.0278e-10	0.0304766	0.00195761	41.7652
ADAMTSL4	rs3121000	1	150166486	G	A	26153	0.587504	-0.0668637	0.00887234	4.8312e-14	0.412496	0.00216691	56.79
ADAMTSL4	rs34593358	1	150686633	T	A	26489	0.271301	0.14169	0.00973244	5.1653e-48	0.271301	0.00793792	211.934
ADAMTSL4	rs509345	1	150276022	G	A	26609	0.507197	0.0610434	0.00866245	1.8308e-12	0.492803	0.00186276	49.6551
ADAMTSL4	rs67807996	1	149995265	A	G	20876	0.354929	-0.0619461	0.0102189	1.3444e-09	0.354929	0.00175714	36.7431
ADAMTSL4	rs72692854	1	149998923	T	G	23398	0.136764	-0.0961207	0.0134391	8.5274e-13	0.136764	0.00218155	51.151
ADAMTSL4	rs72706550	1	151008354	T	C	17209	0.0193503	-0.265542	0.0390773	1.0801e-11	0.0193503	0.00267607	46.1707
ADAMTSL4	rs771204	1	150974162	G	A	26609	0.150363	-0.128743	0.0121021	1.9792e-26	0.150363	0.00423495	113.159
ADC	rs1090244	1	33531966	C	T	26152	0.55187	0.0891035	0.00877521	3.1805e-24	0.44813	0.003927	103.096
ADC	rs115646939	1	33712123	T	G	26164	0.0335576	0.133466	0.0242604	3.7679e-08	0.0335576	0.00115542	30.2631
ADC	rs12066702	1	33620967	T	C	17607	0.0145113	0.416145	0.0444514	7.8538e-21	0.0145113	0.0049531	87.6333
ADCK3	rs10047088	1	228004140	T	C	24376	0.0404906	0.151697	0.0229569	3.9007e-11	0.0404906	0.00178808	43.6608
ADCK3	rs1009658	1	228103781	C	T	19104	0.537453	-0.122523	0.0102223	4.2074e-33	0.462547	0.00746386	143.647
ADCK3	rs10916034	1	226952315	C	T	26271	0.655209	-0.119116	0.00914918	9.4914e-39	0.344791	0.0064107	169.489
ADCK3	rs10916062	1	227091435	A	G	26280	0.0563166	-0.318302	0.0188187	3.5359e-64	0.0563166	0.0107689	286.065
ADCK3	rs111288222	1	227090717	T	C	16804	0.0147584	0.383685	0.0451394	1.8992e-17	0.0147584	0.00428116	72.2414
ADCK3	rs111295202	1	227287302	T	G	21393	0.0201468	0.505371	0.0342346	2.5753e-49	0.0201468	0.0100836	217.896
ADCK3	rs111963380	1	227270318	G	A	26491	0.129572	-0.273801	0.0128266	4.1936e-101	0.129572	0.01691	455.634
ADCK3	rs112232834	1	227220318	T	C	22716	0.0272495	0.438761	0.0286689	7.1458e-53	0.0272495	0.0102058	234.204
ADCK3	rs114281612	1	227120927	A	G	24868	0.0287719	-0.261911	0.0267723	1.332e-22	0.0287719	0.00383377	95.6974
ADCK3	rs114939615	1	226591587	A	G	23598	0.0589457	-0.185157	0.0195068	2.2664e-21	0.0589457	0.00380344	90.0885
ADCK3	rs115075309	1	227584455	G	A	4475	0.0135196	0.653666	0.0910068	6.8398e-13	0.0135196	0.011397	51.5667
ADCK3	rs1151809	1	226764155	T	C	26609	0.315927	0.16154	0.00927178	5.5399e-68	0.315927	0.0112793	303.531
ADCK3	rs115420575	1	227744267	C	T	25652	0.0702674	-0.283173	0.0171823	5.058e-61	0.0702674	0.0104772	271.586
ADCK3	rs115818602	1	227775203	G	A	22899	0.021704	0.25611	0.0320233	1.2707e-15	0.021704	0.00278542	63.956
ADCK3	rs11582235	1	227770795	G	A	24586	0.0424835	-0.321187	0.0222652	3.5715e-47	0.0424835	0.00839293	208.078
ADCK3	rs115830510	1	227992170	C	T	21721	0.0254823	-0.26336	0.0303936	4.5072e-18	0.0254823	0.00344476	75.0753
ADCK3	rs11584506	1	227579344	G	A	26609	0.233117	-0.220822	0.0101625	1.0868e-104	0.233117	0.0174348	472.118
ADCK3	rs116164290	1	226983894	A	G	22905	0.0363894	-0.288084	0.0248779	5.2046e-31	0.0363894	0.00582028	134.082
ADCK3	rs116214146	1	227346126	A	G	19691	0.0140673	0.361262	0.0427104	2.7154e-17	0.0140673	0.00362021	71.5373
ADCK3	rs116253179	1	226822689	T	C	22905	0.0316961	0.178746	0.0266431	1.9623e-11	0.0316961	0.00196119	45.0054
ADCK3	rs118000395	1	227643146	T	C	22093	0.0184221	0.333685	0.0353061	3.3561e-21	0.0184221	0.00402686	89.3171
ADCK3	rs12091509	1	227986939	G	A	25827	0.460332	-0.195082	0.00874387	2.9026e-110	0.460332	0.0189087	497.729
ADCK3	rs12093903	1	226846391	A	C	25671	0.250575	-0.0890114	0.0101691	2.0739e-18	0.250575	0.00297568	76.6108
ADCK3	rs12122427	1	227016506	A	T	24745	0.0606183	-0.284524	0.0187502	5.2253e-52	0.0606183	0.00921962	230.244
ADCK3	rs12126183	1	226777312	G	A	23598	0.0789686	-0.120264	0.0170501	1.741e-12	0.0789686	0.00210393	49.7491
ADCK3	rs12133895	1	226458035	A	T	24747	0.233766	-0.0597944	0.0106139	1.7628e-08	0.233766	0.00128083	31.7349
ADCK3	rs12140734	1	227592126	A	G	21488	0.518848	0.0972185	0.0096316	5.8966e-24	0.481152	0.00471901	101.873
ADCK3	rs12724703	1	227602340	C	T	26156	0.0854106	-0.320005	0.0155177	1.7421e-94	0.0854106	0.0159986	425.23
ADCK3	rs12751556	1	226729545	T	C	25652	0.0371121	-0.133169	0.0233401	1.158e-08	0.0371121	0.00126745	32.5513
ADCK3	rs139610210	1	227121242	T	C	23598	0.0255318	0.375241	0.0290801	4.2955e-38	0.0255318	0.00700648	166.491
ADCK3	rs1397550	1	226601242	C	T	26492	0.64863	0.0645984	0.00909145	1.2015e-12	0.35137	0.00190211	50.4829
ADCK3	rs141811601	1	227300771	G	A	23882	0.0239302	0.396393	0.0298289	2.6886e-40	0.0239302	0.0073402	176.58
ADCK3	rs142074472	1	226696416	T	C	12500	0.0178	-0.261434	0.047775	4.4398e-08	0.0178	0.00238987	29.9402
ADCK3	rs143097426	1	227212885	G	A	20880	0.0135776	-0.474164	0.0421566	2.3744e-29	0.0135776	0.00602245	126.499
ADCK3	rs143573240	1	227110403	A	G	22062	0.0247484	-0.325329	0.0305646	1.8557e-26	0.0247484	0.00510905	113.284
ADCK3	rs143831669	1	227609770	A	G	23236	0.0294801	0.355187	0.0273253	1.2493e-38	0.0294801	0.00721903	168.946
ADCK3	rs145767302	1	227170351	T	C	17673	0.0207096	-0.272998	0.0372933	2.4723e-13	0.0207096	0.00302296	53.5807
ADCK3	rs1461919	1	226672017	G	A	26599	0.469473	-0.0913244	0.00866941	6.0092e-26	0.469473	0.00415453	110.959
ADCK3	rs146875434	1	226643847	A	G	18250	0.0273699	-0.236815	0.0320327	1.4355e-13	0.0273699	0.00298585	54.649
ADCK3	rs148519132	1	227366734	G	A	18378	0.0197791	-0.436817	0.0373214	1.213e-31	0.0197791	0.00739878	136.973
ADCK3	rs149129848	1	227871255	T	C	24547	0.0184137	-0.273831	0.0335245	3.1302e-16	0.0184137	0.0027106	66.7124
ADCK3	rs149743252	1	226866031	A	G	19455	0.0252634	-0.234432	0.032262	3.6865e-13	0.0252634	0.00270671	52.7966
ADCK3	rs151218415	1	228082632	T	C	22542	0.0255079	-0.233772	0.0298312	4.6291e-15	0.0255079	0.00271688	61.4053
ADCK3	rs16846735	1	227140703	A	G	26609	0.196606	0.46428	0.0105292	1e-200	0.196606	0.0680951	1944.2
ADCK3	rs17579954	1	226764539	C	T	25767	0.950984	0.134793	0.0203858	3.7916e-11	0.0490162	0.00169386	43.7165
ADCK3	rs1852061	1	226810860	G	A	24393	0.40073	0.184421	0.00916302	4.3161e-90	0.40073	0.0163353	405.051
ADCK3	rs188480614	1	227445518	G	T	24060	0.0202619	0.375686	0.0322643	2.4677e-31	0.0202619	0.00560362	135.571
ADCK3	rs1888827	1	227141955	A	G	26489	0.232285	-0.470256	0.0098742	1e-200	0.232285	0.0788713	2267.94
ADCK3	rs1892490	1	227150266	A	G	26491	0.773187	-0.381674	0.0101058	1e-200	0.226813	0.0510938	1426.3
ADCK3	rs2000399	1	227110750	G	A	26280	0.672565	-0.0628788	0.00928676	1.2807e-11	0.327435	0.0017414	45.8402
ADCK3	rs2256060	1	227170768	C	T	26271	0.169445	-0.381614	0.0113883	1e-200	0.169445	0.0409899	1122.79
ADCK3	rs2298169	1	226836590	G	A	26492	0.58663	0.123599	0.00878944	6.5022e-45	0.41337	0.00740904	197.731
ADCK3	rs2777841	1	227149921	C	T	25801	0.0692609	-0.339313	0.0172092	1.541e-86	0.0692609	0.0148438	388.726
ADCK3	rs3219123	1	226555348	A	G	25432	0.0549111	0.107263	0.0194522	3.5077e-08	0.0549111	0.00119417	30.404
ADCK3	rs3768378	1	226847742	A	G	26490	0.186882	0.120003	0.0111207	3.7964e-27	0.186882	0.0043766	116.437
ADCK3	rs3820640	1	226868918	C	T	26609	0.165358	0.237598	0.0115771	1.3417e-93	0.165358	0.0155826	421.17
ADCK3	rs41303077	1	228003255	T	C	25702	0.0359311	-0.185998	0.0236696	3.8969e-15	0.0359311	0.00239677	61.7449
ADCK3	rs4399155	1	228120050	A	G	26489	0.110253	-0.161328	0.013836	2.0356e-31	0.110253	0.00510632	135.945
ADCK3	rs55925257	1	228059339	C	T	24423	0.0933751	0.310648	0.0154234	3.2145e-90	0.0933751	0.016339	405.643
ADCK3	rs61824947	1	227892735	T	C	11643	0.0149446	-0.471427	0.0538337	2.0016e-18	0.0149446	0.00654342	76.6736
ADCK3	rs61825078	1	228108290	A	G	23754	0.0204597	0.237856	0.0323715	2.018e-13	0.0204597	0.00226767	53.9841
ADCK3	rs61826977	1	227960342	T	C	19531	0.0229123	0.3564	0.0337197	4.1313e-26	0.0229123	0.00568732	111.703
ADCK3	rs6659918	1	228041854	C	T	26609	0.17154	-0.101482	0.011482	9.7099e-19	0.17154	0.00292715	78.1114
ADCK3	rs6685659	1	227089930	G	C	26156	0.5013	-0.333919	0.00849717	1e-200	0.4987	0.0557506	1544.19
ADCK3	rs708757	1	226807512	C	T	26280	0.585502	-0.0960527	0.0088343	1.5536e-27	0.414498	0.00447817	118.207
ADCK3	rs708775	1	226923264	A	G	26225	0.277026	0.194669	0.00968243	6.6185e-90	0.277026	0.0151798	404.196
ADCK3	rs72748172	1	227271924	A	G	21368	0.0196088	-0.293508	0.0348304	3.5525e-17	0.0196088	0.00331223	71.0043
ADCK3	rs72757045	1	226235289	C	G	26607	0.159789	0.0949772	0.0118166	9.1615e-16	0.159789	0.00242216	64.5982
ADCK3	rs72760489	1	227170297	T	C	18058	0.01725	0.342836	0.0403336	1.8959e-17	0.01725	0.00398505	72.242
ADCK3	rs74502648	1	227074681	T	C	25463	0.0487963	0.311498	0.0204755	2.8906e-52	0.0487963	0.00900745	231.423
ADCK3	rs75074845	1	226980223	A	C	25472	0.0440484	-0.169301	0.0215648	4.1339e-15	0.0440484	0.00241388	61.6302
ADCK3	rs75220985	1	227051948	C	T	21081	0.0274655	0.352162	0.0296995	1.97e-32	0.0274655	0.00662534	140.587
ADCK3	rs7528139	1	228087464	C	T	25772	0.130607	-0.0940543	0.0130582	5.8988e-13	0.130607	0.00200895	51.8749
ADCK3	rs7550742	1	226535304	C	T	20054	0.411414	0.0576274	0.0101389	1.3173e-08	0.411414	0.00160834	32.3024
ADCK3	rs7553837	1	227157608	A	C	26488	0.205433	0.471155	0.0103568	1e-200	0.205433	0.07247	2069.41
ADCK3	rs76045681	1	227246243	T	C	23546	0.0255033	0.449333	0.0290836	7.5913e-54	0.0255033	0.0100356	238.673
ADCK3	rs76251559	1	228095218	A	G	26489	0.113557	0.08705	0.0136832	1.9966e-10	0.113557	0.00152557	40.4694
ADCK3	rs76516606	1	227511478	T	C	13070	0.0144606	-0.390221	0.0516979	4.4131e-14	0.0144606	0.00434021	56.9651
ADCK3	rs77378865	1	227685174	A	C	17372	0.235667	-0.0901423	0.0126221	9.2251e-13	0.235667	0.00292731	50.9966
ADCK3	rs77491283	1	227852851	G	A	24761	0.0583983	-0.297487	0.0190697	7.2566e-55	0.0583983	0.0097327	243.34
ADCK3	rs77516271	1	227021616	A	G	26484	0.199932	0.174415	0.010811	1.4957e-58	0.199932	0.00973206	260.257
ADCK3	rs78863867	1	227262921	A	G	26105	0.026336	-0.308093	0.0272637	1.3032e-29	0.026336	0.00486802	127.692
ADCK3	rs79221923	1	227204185	C	T	3487	0.0139088	0.672368	0.101612	3.6656e-11	0.0139088	0.0124008	43.7596
ADCK3	rs79257318	1	227264480	C	T	20403	0.0168848	-0.454637	0.0382907	1.6272e-32	0.0168848	0.00686212	140.961
ADCK3	rs79318916	1	227126510	C	T	25134	0.0507878	0.284031	0.0202347	9.3072e-45	0.0507878	0.00777828	197.016
ADCK3	rs79758687	1	227124039	T	C	26075	0.030604	-0.364504	0.0253229	5.6272e-47	0.030604	0.0078834	207.177
ADCK3	rs80044619	1	227931720	T	C	26492	0.0930092	0.251484	0.0148776	4.247e-64	0.0930092	0.0106704	285.707
ADCK3	rs80182932	1	227705589	T	C	20538	0.0178693	-0.265952	0.0371987	8.7031e-13	0.0178693	0.00248264	51.1104
ADCK3	rs9729045	1	226362983	A	G	26486	0.17698	-0.0691165	0.0113765	1.2368e-09	0.17698	0.00139165	36.9077
ADCK4	rs34724660	19	41415087	A	G	31130	0.16076	-0.0628246	0.0109052	8.3617e-09	0.16076	0.00106501	33.187
ADCK4	rs3733828	19	41310609	A	G	31470	0.299917	0.0832777	0.00868616	9.0333e-22	0.299917	0.00291231	91.9124
ADCK4	rs3852866	19	41207095	A	G	31347	0.239542	0.0988314	0.00934081	3.666e-26	0.239542	0.00355858	111.942
ADCK4	rs4803402	19	41412185	G	A	29254	0.32374	0.0531514	0.00883016	1.7528e-09	0.32374	0.001237	36.2295
ADCK4	rs66599479	19	41248855	C	A	31350	0.146268	-0.138963	0.0112741	6.5624e-35	0.146268	0.00482281	151.918
ADCK4	rs7258709	19	41164818	C	T	31350	0.648684	0.0688011	0.00835664	1.8258e-16	0.351316	0.0021575	67.7796
ADCK4	rs73051846	19	41073383	T	C	31385	0.0541962	0.0990013	0.0176206	1.9273e-08	0.0541962	0.00100481	31.5655
ADH5	rs11726073	4	100308161	C	T	29384	0.134107	0.0861571	0.0120948	1.053e-12	0.134107	0.00172396	50.7408
ADH5	rs12502498	4	100297551	C	T	31566	0.335944	-0.0467939	0.00842223	2.7571e-08	0.335944	0.000976968	30.8672
ADH5	rs28730601	4	100002041	T	C	31566	0.0374467	-0.134621	0.0209494	1.3101e-10	0.0374467	0.00130645	41.2909
ADH5	rs3018052	4	99914631	A	G	30817	0.220865	0.0839267	0.00969825	4.99e-18	0.220865	0.0024242	74.8834
ADH5	rs4148886	4	100064649	C	T	31684	0.260438	-0.0798203	0.00904049	1.0543e-18	0.260438	0.00245434	77.9499
ADH5	rs4699733	4	100137534	G	C	31346	0.300483	-0.0552484	0.00870574	2.207e-10	0.300483	0.00128318	40.2717
ADH5	rs72690810	4	99613714	T	C	28909	0.0230973	0.179376	0.027666	8.9678e-11	0.0230973	0.00145201	42.0342
ADH5	rs7683704	4	100004226	T	C	31569	0.0895108	0.296376	0.0138404	9.937e-102	0.0895108	0.0143175	458.526
ADH5	rs79873661	4	99929694	C	T	29519	0.0251595	0.175089	0.0262597	2.6002e-11	0.0251595	0.00150378	44.4539
ADHFE1	rs111402228	8	67884924	T	C	18953	0.0148076	-0.27607	0.0424776	8.0748e-11	0.0148076	0.00222369	42.2351
ADHFE1	rs111459552	8	67942969	T	C	16433	0.0541897	-0.2056	0.0243121	2.7481e-17	0.0541897	0.0043331	71.5071
ADHFE1	rs111953826	8	67633442	T	C	15503	0.0149326	-0.365045	0.046733	5.6556e-15	0.0149326	0.00392035	61.0085
ADHFE1	rs112896121	8	67404630	A	C	25538	0.0331574	-0.383605	0.024596	7.7016e-55	0.0331574	0.00943482	243.222
ADHFE1	rs113599279	8	67415111	G	T	27903	0.0558525	0.360496	0.0183072	2.5553e-86	0.0558525	0.0137061	387.727
ADHFE1	rs114708095	8	66840201	T	C	18716	0.0132322	-0.268954	0.0451903	2.6553e-09	0.0132322	0.00188901	35.4178
ADHFE1	rs116395968	8	66727807	G	T	31237	0.029432	-0.150934	0.0236562	1.7663e-10	0.029432	0.00130151	40.7056
ADHFE1	rs116848980	8	67071721	A	G	30165	0.0545436	0.282937	0.0178542	1.4745e-56	0.0545436	0.00825649	251.114
ADHFE1	rs116924045	8	67052825	T	C	9984	0.0149239	-0.411598	0.0582201	1.5516e-12	0.0149239	0.00498114	49.9706
ADHFE1	rs116930640	8	67153335	T	C	15694	0.0128072	-0.3639	0.0501143	3.831e-13	0.0128072	0.0033485	52.7212
ADHFE1	rs117047545	8	66447832	C	T	16996	0.0169157	0.322785	0.0419872	1.4992e-14	0.0169157	0.00346528	59.0938
ADHFE1	rs117322344	8	66468486	A	G	23513	0.0262501	0.22039	0.0288072	2.0036e-14	0.0262501	0.00248309	58.5252
ADHFE1	rs117362116	8	67669653	T	C	19101	0.0151504	0.285914	0.041834	8.2349e-12	0.0151504	0.00243948	46.7055
ADHFE1	rs117380972	8	67307217	T	C	22699	0.0158023	-0.435326	0.0375229	4.0445e-31	0.0158023	0.0058947	134.585
ADHFE1	rs117642678	8	67276898	G	A	24400	0.0190427	-0.454452	0.0329928	3.6339e-43	0.0190427	0.00771588	189.716
ADHFE1	rs117684115	8	67102104	T	C	21150	0.0212766	-0.332024	0.0336163	5.2378e-23	0.0212766	0.00459127	97.5439
ADHFE1	rs117809070	8	67282208	G	A	13869	0.0121674	-0.461369	0.0546271	3.0145e-17	0.0121674	0.00511692	71.3213
ADHFE1	rs11784423	8	68066164	A	T	30817	0.328199	0.0838239	0.00856499	1.2855e-22	0.328199	0.00309844	95.7752
ADHFE1	rs11785496	8	67278876	T	C	31565	0.132125	0.398428	0.0115374	1e-200	0.132125	0.0364059	1192.49
ADHFE1	rs118003911	8	66460833	C	T	30764	0.0385379	0.266205	0.0208886	3.3668e-37	0.0385379	0.00525148	162.399
ADHFE1	rs118083649	8	67455800	T	G	27310	0.0577468	0.115305	0.01833	3.1665e-10	0.0577468	0.00144684	39.5675
ADHFE1	rs11987000	8	67030390	T	C	26088	0.0516823	0.128889	0.0197589	6.8915e-11	0.0516823	0.00162839	42.5476
ADHFE1	rs12156160	8	67218772	G	A	28461	0.120649	-0.401579	0.0126461	1e-200	0.120649	0.0342183	1008.32
ADHFE1	rs12543354	8	67125774	A	G	31355	0.28731	0.175536	0.00876897	3.8537e-89	0.28731	0.0126187	400.691
ADHFE1	rs138123273	8	67315739	C	T	14547	0.0125633	0.306327	0.0525757	5.6636e-09	0.0125633	0.00232817	33.9423
ADHFE1	rs139067924	8	67439448	T	C	26373	0.033806	-0.312255	0.0240153	1.1856e-38	0.033806	0.00636951	169.047
ADHFE1	rs141322755	8	66460897	C	T	31234	0.0731679	-0.136976	0.0153447	4.3851e-19	0.0731679	0.00254471	79.6791
ADHFE1	rs144154281	8	66522478	A	G	20099	0.0230298	-0.186773	0.0332254	1.8942e-08	0.0230298	0.00156976	31.597
ADHFE1	rs144866842	8	67449640	T	C	31240	0.0435697	0.193427	0.0195674	4.8358e-23	0.0435697	0.0031182	97.7109
ADHFE1	rs144906266	8	67537479	A	G	29831	0.0481903	-0.250716	0.0190608	1.6226e-39	0.0481903	0.00576638	173.003
ADHFE1	rs150880018	8	67591627	G	A	14430	0.0213255	-0.311525	0.0406632	1.842e-14	0.0213255	0.00405091	58.6843
ADHFE1	rs151238942	8	66557008	T	C	22864	0.0184665	0.25943	0.0346924	7.5462e-14	0.0184665	0.00243982	55.9156
ADHFE1	rs17301456	8	66408002	C	T	20733	0.017499	-0.210891	0.0374238	1.7465e-08	0.017499	0.0015293	31.7524
ADHFE1	rs187355728	8	67733840	T	C	25522	0.0543601	0.123626	0.0195067	2.3367e-10	0.0543601	0.00157127	40.162
ADHFE1	rs2357668	8	66955651	G	A	31684	0.260758	-0.133437	0.0090169	1.4956e-49	0.260758	0.00686442	218.982
ADHFE1	rs2555578	8	67347136	T	C	17908	0.014338	-0.317603	0.0443846	8.3186e-13	0.014338	0.00285113	51.1983
ADHFE1	rs28371959	8	67249105	T	C	31231	0.356572	0.201224	0.00827553	1.3473e-130	0.356572	0.0185796	591.206
ADHFE1	rs28396782	8	66960662	A	G	28588	0.206737	0.0680509	0.0103192	4.2698e-11	0.206737	0.00151891	43.4857
ADHFE1	rs34035094	8	67613710	T	G	24045	0.028835	-0.153839	0.0272319	1.6101e-08	0.028835	0.00132548	31.9108
ADHFE1	rs34515351	8	67557677	G	A	27270	0.134287	-0.142473	0.0125288	5.7916e-30	0.134287	0.00471958	129.304
ADHFE1	rs4285523	8	66464330	C	A	31565	0.542261	0.0776188	0.00797661	2.2327e-22	0.457739	0.00299082	94.6825
ADHFE1	rs4416809	8	67393245	C	T	27810	0.373059	0.230542	0.00865796	3.253e-156	0.373059	0.024862	708.989
ADHFE1	rs4737769	8	67185752	C	T	31346	0.272068	-0.0953077	0.00895833	1.958e-26	0.272068	0.00359794	113.181
ADHFE1	rs55710615	8	67358904	T	C	22826	0.0245057	-0.450051	0.0301239	1.8098e-50	0.0245057	0.00968379	223.184
ADHFE1	rs62506639	8	66902720	C	T	31300	0.193994	-0.0776503	0.0100981	1.4737e-14	0.193994	0.00188557	59.1262
ADHFE1	rs62507454	8	67137015	C	T	29138	0.0511158	0.344329	0.0187007	1.0449e-75	0.0511158	0.0115013	339.001
ADHFE1	rs62513065	8	67787512	C	T	25731	0.0644123	-0.183042	0.0179206	1.7129e-24	0.0644123	0.00403819	104.32
ADHFE1	rs6982063	8	67065472	G	A	23481	0.023199	-0.253019	0.0306097	1.383e-16	0.023199	0.00290143	68.3209
ADHFE1	rs6989260	8	67194135	C	T	31566	0.280869	0.406194	0.00855542	1e-200	0.280869	0.0666514	2254.02
ADHFE1	rs72650556	8	66960948	C	A	28473	0.200039	-0.108598	0.0104558	2.8594e-25	0.200039	0.00377446	107.87
ADHFE1	rs72650557	8	66961027	A	G	27361	0.0921206	-0.159151	0.0147504	3.8546e-27	0.0921206	0.00423677	116.407
ADHFE1	rs72650559	8	66974385	C	T	27310	0.0910951	-0.104065	0.0148569	2.4769e-12	0.0910951	0.0017933	49.0594
ADHFE1	rs72652705	8	67212701	T	G	25672	0.0570471	-0.385912	0.018875	6.5476e-93	0.0570471	0.0160225	417.994
ADHFE1	rs72652735	8	67331720	T	C	28673	0.107636	-0.410041	0.0132547	1e-200	0.107636	0.0322987	956.945
ADHFE1	rs72654964	8	68233184	T	C	26325	0.0232941	-0.257983	0.0288494	3.8012e-19	0.0232941	0.00302847	79.9604
ADHFE1	rs73691528	8	67253433	G	C	31568	0.197599	0.534972	0.00953045	1e-200	0.197599	0.0907547	3150.7
ADHFE1	rs74622140	8	66964458	A	G	26617	0.0377866	0.185069	0.0227017	3.5736e-16	0.0377866	0.00249062	66.4534
ADHFE1	rs75107657	8	67176557	C	T	29713	0.0347431	0.416196	0.0222699	6.1301e-78	0.0347431	0.0116181	349.244
ADHFE1	rs75704623	8	67209824	A	G	28210	0.0236438	0.464313	0.0275707	1.2257e-63	0.0236438	0.00995355	283.592
ADHFE1	rs76116469	8	68002907	A	G	29836	0.0735027	0.289386	0.0155973	7.6553e-77	0.0735027	0.011406	344.213
ADHFE1	rs77465913	8	67617708	A	G	14907	0.0147478	0.270827	0.0479943	1.6731e-08	0.0147478	0.00213151	31.838
ADHFE1	rs7842514	8	66434565	A	G	30077	0.152608	-0.0706356	0.0113307	4.5467e-10	0.152608	0.00129044	38.8602
ADHFE1	rs7843247	8	67213340	G	A	31569	0.346267	0.34103	0.00814148	1e-200	0.346267	0.0526535	1754.49
ADHFE1	rs78827442	8	67748606	G	A	29218	0.0335294	-0.255096	0.0229316	9.566e-29	0.0335294	0.00421747	123.739
ADHFE1	rs78928226	8	66961022	A	G	27889	0.0244806	0.183258	0.0273773	2.1775e-11	0.0244806	0.00160404	44.8037
ADHFE1	rs79512888	8	67124494	A	C	24664	0.0174077	-0.300226	0.0343736	2.4495e-18	0.0174077	0.00308348	76.2801
ADHFE1	rs79752382	8	67518828	A	G	31240	0.0896809	0.139501	0.0139795	1.8836e-23	0.0896809	0.00317747	99.5741
ADHFE1	rs80122148	8	67026358	G	C	31063	0.0402878	-0.169764	0.0203808	8.1116e-17	0.0402878	0.00222862	69.3778
ADHFE1	rs9643575	8	67052316	C	A	31684	0.380285	0.0708026	0.00817336	4.6112e-18	0.380285	0.00236281	75.0359
ADK	rs10824305	10	77140469	C	G	23128	0.428257	0.0957306	0.00937533	1.774e-24	0.428257	0.00448783	104.253
ADK	rs11000854	10	75783720	C	A	18028	0.12742	-0.320433	0.0156125	1.309e-93	0.12742	0.0228323	421.192
ADK	rs11000867	10	75840572	A	C	8684	0.0278098	1.26703	0.0440994	1.5648e-181	0.0278098	0.0868062	825.292
ADK	rs113406502	10	75959526	T	C	16856	0.024383	-0.320158	0.035226	1.0014e-19	0.024383	0.0048767	82.5947
ADK	rs113425666	10	75709378	C	T	18361	0.0165024	-0.254758	0.0409184	4.7849e-10	0.0165024	0.00210672	38.7589
ADK	rs113526280	10	75859979	T	C	13162	0.0156891	-0.396138	0.0494771	1.1792e-15	0.0156891	0.00484678	64.0943
ADK	rs117118249	10	76423929	G	A	4945	0.0122367	-0.61857	0.0910385	1.0846e-11	0.0122367	0.00924966	46.1479
ADK	rs117247984	10	77044139	T	G	18904	0.0434805	-0.216428	0.025169	8.0274e-18	0.0434805	0.00389625	73.935
ADK	rs117293767	10	77185775	T	C	20553	0.0160832	0.324388	0.0391433	1.1614e-16	0.0160832	0.00333036	68.671
ADK	rs117396403	10	76144517	A	G	14420	0.0164702	-0.34078	0.0461786	1.5853e-13	0.0164702	0.00376239	54.4509
ADK	rs11817469	10	76885140	G	A	25209	0.0664494	-0.170571	0.0178487	1.2169e-21	0.0664494	0.0036097	91.3194
ADK	rs12220182	10	75711509	T	G	20433	0.0409919	0.784255	0.0243386	1e-200	0.0409919	0.0483577	1038.2
ADK	rs12244667	10	76553723	A	G	14418	0.0263464	0.249333	0.0367093	1.1059e-11	0.0263464	0.00318945	46.1262
ADK	rs12249583	10	75700637	T	C	16994	0.0161178	0.642496	0.0427908	5.8916e-51	0.0161178	0.0130924	225.418
ADK	rs12359810	10	77169344	C	A	21896	0.0757111	-0.0993838	0.0180517	3.6791e-08	0.0757111	0.00138238	30.3078
ADK	rs1259593	10	77109164	A	G	25902	0.605406	-0.169667	0.00892714	1.5212e-80	0.394594	0.0137539	361.193
ADK	rs12769899	10	77171876	A	G	23495	0.0364857	0.171058	0.0245787	3.4124e-12	0.0364857	0.00205731	48.4319
ADK	rs12773471	10	75738348	A	G	13958	0.0433954	-0.230817	0.0293105	3.4074e-15	0.0433954	0.00442325	62.0052
ADK	rs12781687	10	75711076	A	G	12555	0.0239745	0.246265	0.0411959	2.2617e-09	0.0239745	0.00283822	35.7296
ADK	rs138437684	10	75771941	T	C	5509	0.0176983	0.976353	0.0710462	5.6569e-43	0.0176983	0.0331452	188.788
ADK	rs138780162	10	75712012	A	G	24054	0.0474741	0.834622	0.0207536	1e-200	0.0474741	0.0630004	1617.17
ADK	rs142425102	10	76357800	A	C	15580	0.0166133	1.47645	0.0427135	1e-200	0.0166133	0.0712279	1194.68
ADK	rs142499405	10	76901588	T	C	25910	0.0369783	0.335006	0.0231855	2.5509e-47	0.0369783	0.00799313	208.755
ADK	rs142571704	10	77160106	T	C	18975	0.0131832	0.314049	0.0449477	2.8123e-12	0.0131832	0.00256616	48.813
ADK	rs143030124	10	75389385	T	C	6419	0.0258712	0.346146	0.0554267	4.238e-10	0.0258712	0.00603922	38.9891
ADK	rs143253348	10	75752613	G	A	16648	0.0149868	-0.333035	0.0450315	1.4077e-13	0.0149868	0.00327462	54.6883
ADK	rs144641201	10	75593145	G	T	3428	0.0188156	0.70381	0.0880687	1.332e-15	0.0188156	0.0182898	63.8284
ADK	rs144927068	10	75681642	A	G	11242	0.0228683	0.261487	0.0445456	4.358e-09	0.0228683	0.00305575	34.4519
ADK	rs147020623	10	76570249	G	T	13512	0.0139136	-0.304659	0.0518674	4.254e-09	0.0139136	0.0025469	34.4964
ADK	rs151111010	10	77155515	A	G	15314	0.0210265	0.524458	0.0396003	4.9005e-40	0.0210265	0.0113238	175.375
ADK	rs2270552	10	75863750	C	T	26355	0.691871	-0.27481	0.00928042	1.047e-192	0.308129	0.0321997	876.792
ADK	rs2633298	10	75666339	C	G	26232	0.693763	0.0587723	0.0094649	5.3187e-10	0.306237	0.00146772	38.555
ADK	rs2860140	10	77084450	T	C	26234	0.299173	-0.0665025	0.00952539	2.9184e-12	0.299173	0.00185455	48.739
ADK	rs34262333	10	76649033	C	T	19692	0.0515925	0.583489	0.0223971	1.2769e-149	0.0515925	0.0333178	678.638
ADK	rs34811447	10	75714150	C	T	24748	0.488081	0.295332	0.0087941	1e-200	0.488081	0.0435858	1127.73
ADK	rs4237279	10	75913298	G	A	17748	0.0648261	-0.259166	0.0214691	1.492e-33	0.0648261	0.00814383	145.707
ADK	rs4746158	10	75701855	G	A	26017	0.701268	0.311241	0.00938158	1e-200	0.298732	0.0405874	1100.55
ADK	rs56143221	10	75491213	A	G	20402	0.0853989	-0.156772	0.0176796	7.4739e-19	0.0853989	0.00383928	78.6231
ADK	rs56389499	10	76340189	T	C	17929	0.0163339	-0.346232	0.0415814	8.3197e-17	0.0163339	0.00385215	69.3245
ADK	rs56756262	10	75589493	G	A	25433	0.191731	0.191526	0.011199	1.434e-65	0.191731	0.0113693	292.459
ADK	rs61559304	10	76579821	A	G	23981	0.0394883	0.169885	0.0234201	4.0584e-13	0.0394883	0.00218933	52.6132
ADK	rs61862619	10	76529419	G	T	18570	0.0277896	1.02177	0.0306654	1e-200	0.0277896	0.0564134	1110.11
ADK	rs61863650	10	76027514	T	G	18396	0.370107	-0.356252	0.0104732	1e-200	0.370107	0.0591751	1156.93
ADK	rs7075347	10	76533307	T	C	23498	0.935732	-0.216962	0.018757	6.0563e-31	0.0642683	0.00566167	133.784
ADK	rs7088329	10	76359075	T	A	25902	0.230521	0.757179	0.00931081	1e-200	0.230521	0.203392	6612.85
ADK	rs72803498	10	76835438	A	T	23474	0.0317136	0.221896	0.0262972	3.2281e-17	0.0317136	0.00302396	71.1938
ADK	rs72805337	10	76874459	T	C	21595	0.0428853	-0.147489	0.0237293	5.1129e-10	0.0428853	0.00178576	38.6289
ADK	rs72807437	10	77105866	C	T	20212	0.0184208	0.281822	0.0369351	2.3475e-14	0.0184208	0.00287219	58.2142
ADK	rs72818590	10	76241121	T	C	22498	0.0166432	1.12871	0.0360736	1e-200	0.0166432	0.0417004	978.914
ADK	rs72820510	10	76372489	A	G	18011	0.0686285	-0.372099	0.020655	1.4858e-72	0.0686285	0.0177001	324.504
ADK	rs73279160	10	76959108	T	G	26232	0.103715	-0.149334	0.0142897	1.456e-25	0.103715	0.00414609	109.205
ADK	rs74516605	10	77020490	T	G	21981	0.0424331	0.169389	0.0236329	7.6435e-13	0.0424331	0.00233171	51.3684
ADK	rs75582317	10	75903662	C	T	16743	0.0253837	-0.396052	0.0346084	2.5199e-30	0.0253837	0.0077611	130.945
ADK	rs75670601	10	76547290	C	T	8685	0.0134715	-0.425943	0.065658	8.733e-11	0.0134715	0.00482235	42.0754
ADK	rs77733275	10	75574482	A	G	18198	0.0162666	0.800658	0.0410096	6.9187e-85	0.0162666	0.0205162	381.133
ADK	rs78398862	10	75780742	G	C	24771	0.943026	-0.234558	0.0193252	6.6919e-34	0.0569742	0.00591198	147.305
ADK	rs7899137	10	76668462	A	C	22937	0.546742	0.281627	0.00919273	1e-200	0.453258	0.0393104	938.477
ADK	rs79014227	10	75855980	T	C	18610	0.0594254	-0.371655	0.0217546	1.9459e-65	0.0594254	0.015441	291.832
ADK	rs79392271	10	76379784	A	G	8336	0.0158949	-0.469635	0.0617096	2.7325e-14	0.0158949	0.00690002	57.9043
ADK	rs79540504	10	75392219	G	A	3225	0.0296047	0.60473	0.0726866	8.8261e-17	0.0296047	0.0210118	69.1745
ADK	rs79948896	10	76497732	T	C	25911	0.054099	-0.29997	0.0193293	2.5804e-54	0.054099	0.00920915	240.818
ADK	rs80080009	10	76173705	G	A	11741	0.0286177	-0.407058	0.0389593	1.4902e-25	0.0286177	0.00921227	109.148
ADK	rs80341670	10	76528852	C	T	15626	0.0219773	-0.282588	0.038517	2.1876e-13	0.0219773	0.00343289	53.8203
ADM	rs10500722	11	10235358	T	G	31682	0.762469	0.228178	0.0092464	1.8702e-134	0.237531	0.0188591	608.941
ADM	rs10840259	11	9578173	T	C	30902	0.381306	-0.0598514	0.00827465	4.7174e-13	0.381306	0.00169016	52.3143
ADM	rs111471011	11	10222471	T	C	25541	0.0292436	0.158537	0.0262413	1.5278e-09	0.0292436	0.00142702	36.4969
ADM	rs112431664	11	10053987	C	T	13369	0.023933	0.263169	0.0399479	4.4699e-11	0.023933	0.00323575	43.3926
ADM	rs113481154	11	9904171	T	C	30077	0.062115	0.166362	0.0168653	5.9626e-23	0.062115	0.00322468	97.296
ADM	rs11500792	11	9956300	T	C	28900	0.0390556	-0.170206	0.0214473	2.0847e-15	0.0390556	0.0021745	62.9757
ADM	rs116897212	11	9660750	A	G	21761	0.0248112	-0.197634	0.0307869	1.3681e-10	0.0248112	0.00189012	41.2049
ADM	rs117484041	11	10072269	G	A	19363	0.0156425	0.305471	0.0408926	8.0195e-14	0.0156425	0.00287363	55.7966
ADM	rs12146528	11	10125758	A	T	29458	0.10979	-0.242061	0.0131025	3.3067e-76	0.10979	0.0114534	341.28
ADM	rs1349326	11	10376420	G	A	31684	0.157146	-0.0759617	0.010907	3.2934e-12	0.157146	0.00152854	48.5012
ADM	rs2403308	11	10392568	T	G	31355	0.481887	0.0692645	0.00798226	4.0563e-18	0.481887	0.00239564	75.2907
ADM	rs34826849	11	9401168	G	A	30579	0.28819	0.067743	0.00891954	3.0827e-14	0.28819	0.00188279	57.6787
ADM	rs373894	11	9763094	C	A	31684	0.281446	-0.103855	0.00881431	4.799e-32	0.281446	0.00436251	138.819
ADM	rs4910064	11	9826755	C	T	30077	0.924166	-0.091394	0.0153924	2.8922e-09	0.0758339	0.00117079	35.2527
ADM	rs56223011	11	9794639	T	C	25129	0.234168	0.0612387	0.0105263	5.9699e-09	0.234168	0.00134506	33.8429
ADM	rs58409013	11	9904159	G	T	26331	0.118202	-0.0962348	0.0134845	9.5529e-13	0.118202	0.00193058	50.9286
ADM	rs61876893	11	9839522	T	C	31566	0.27347	0.114339	0.00890559	9.9403e-38	0.27347	0.00519494	164.829
ADM	rs61889797	11	10267755	T	C	17311	0.0335894	0.263518	0.0297619	8.4437e-19	0.0335894	0.00450831	78.3878
ADM	rs7102464	11	9879838	T	C	31010	0.111972	0.167695	0.0126984	8.1232e-40	0.111972	0.00559249	174.387
ADM	rs74847924	11	10269742	T	G	31180	0.0566941	-0.23581	0.0172646	1.7891e-42	0.0566941	0.00594765	186.545
ADM	rs75948396	11	10193293	G	A	25481	0.0292561	0.215173	0.0262509	2.4687e-16	0.0292561	0.00262984	67.1823
ADM	rs76266926	11	10226754	G	A	22817	0.0204036	0.201895	0.0330845	1.0449e-09	0.0204036	0.00162943	37.236
ADM	rs76674358	11	10209920	A	G	11658	0.0206725	-0.31274	0.0459358	9.869e-12	0.0206725	0.0039602	46.3436
ADM	rs77282004	11	10454369	G	A	31339	0.885851	-0.0736127	0.0125542	4.5294e-09	0.114149	0.00109589	34.3796
ADM	rs77883822	11	10086370	G	A	13559	0.0163838	-0.29125	0.0477702	1.0808e-09	0.0163838	0.00273402	37.1667
ADM	rs78399419	11	10014463	A	G	30162	0.0862	-0.198526	0.0144618	6.9394e-43	0.0862	0.00620904	188.435
ADM	rs79213491	11	9886670	T	C	27267	0.0306642	0.146455	0.024822	3.6306e-09	0.0306642	0.00127509	34.8098
ADM	rs7939451	11	9961079	T	C	30971	0.547382	-0.260535	0.00793537	1e-200	0.452618	0.0336344	1077.88
ADM	rs7942000	11	9957324	A	C	27156	0.612586	-0.127221	0.00877417	1.2186e-47	0.387414	0.0076823	210.22
ADM	rs79636735	11	9903076	C	T	30546	0.0258529	-0.16634	0.0254764	6.6122e-11	0.0258529	0.00139367	42.6277
ADM	rs79668791	11	10272208	A	G	21519	0.0269095	-0.17384	0.0297646	5.2013e-09	0.0269095	0.00158267	34.1083
ADM2	rs111249398	22	50881443	T	A	29037	0.179576	0.0748767	0.0108021	4.1611e-12	0.179576	0.001652	48.0452
ADM2	rs13056677	22	50921644	A	G	27343	0.0760059	-0.100959	0.0161247	3.8203e-10	0.0760059	0.00143164	39.1985
ADM2	rs149127232	22	50771629	C	A	26686	0.157512	-0.0723669	0.0118741	1.0971e-09	0.157512	0.00138992	37.1401
ADM2	rs57949435	22	50911404	T	G	23049	0.128964	0.142614	0.0138647	8.1492e-25	0.128964	0.00456941	105.795
ADM2	rs73188911	22	50746706	T	C	21985	0.071644	0.113343	0.0184758	8.5374e-10	0.071644	0.0017089	37.6311
ADM2	rs9616781	22	50908593	T	C	25661	0.104197	-0.146742	0.0144192	2.5119e-24	0.104197	0.00401983	103.561
ADM2	rs9628184	22	50835040	A	G	23036	0.22251	-0.0615476	0.0111937	3.8282e-08	0.22251	0.00131068	30.2298
ADORA1	rs1046542	1	202993891	G	A	31101	0.211644	-0.0592695	0.00981023	1.5259e-09	0.211644	0.00117225	36.4986
ADORA1	rs10753935	1	203054310	A	G	30986	0.407892	-0.288481	0.00800792	1e-200	0.407892	0.0401985	1297.67
ADORA1	rs10920555	1	203027021	A	G	30648	0.33374	0.0940813	0.00854873	3.6071e-28	0.33374	0.00393631	121.109
ADORA1	rs113786263	1	203067378	T	C	24900	0.023559	-0.210968	0.0295147	8.8051e-13	0.023559	0.0020477	51.0884
ADORA1	rs115489487	1	203089719	A	G	18417	0.0138619	0.374248	0.0444797	3.9694e-17	0.0138619	0.00382921	70.786
ADORA1	rs11584369	1	203118023	A	T	31220	0.449752	-0.235091	0.00793378	5.8204e-193	0.449752	0.0273549	877.981
ADORA1	rs11585881	1	203126662	C	T	30621	0.0581395	-0.204556	0.0172286	1.6311e-32	0.0581395	0.00458262	140.961
ADORA1	rs12143879	1	203083528	T	G	26062	0.0204793	-0.206773	0.030899	2.2014e-11	0.0204793	0.00171532	44.7781
ADORA1	rs12161235	1	203035608	T	G	31430	0.0883724	-0.110925	0.0140383	2.7535e-15	0.0883724	0.00198255	62.4313
ADORA1	rs1340239	1	203202885	A	G	30811	0.0515391	0.127871	0.0182057	2.1622e-12	0.0515391	0.00159857	49.3292
ADORA1	rs138315843	1	203020454	G	A	30225	0.0557983	-0.101456	0.0177102	1.0114e-08	0.0557983	0.00108461	32.8158
ADORA1	rs140752565	1	203110962	T	C	22604	0.0146769	-0.290578	0.039062	1.0145e-13	0.0146769	0.00244214	55.3323
ADORA1	rs17511046	1	203110045	T	C	26881	0.0722802	0.371083	0.0165005	5.3185e-112	0.0722802	0.0184675	505.726
ADORA1	rs2486064	1	203168764	T	C	31430	0.412135	0.0783961	0.00809108	3.3514e-22	0.412135	0.00297808	93.8746
ADORA1	rs2993655	1	203170934	A	G	31307	0.504776	-0.0525693	0.00798755	4.6541e-11	0.495224	0.00138164	43.3121
ADORA1	rs3766565	1	203110760	A	G	27550	0.97908	-0.168661	0.0297493	1.433e-08	0.0209204	0.00116532	32.1398
ADORA1	rs3766566	1	203105355	A	G	31417	0.231388	-0.187916	0.00940013	6.5961e-89	0.231388	0.0125605	399.607
ADORA1	rs45479097	1	203136318	T	C	21313	0.0346532	-0.186103	0.0264512	1.9812e-12	0.0346532	0.00231719	49.4964
ADORA1	rs57229101	1	203071897	G	A	28334	0.071386	0.45055	0.0160947	1.9441e-172	0.071386	0.0269131	783.592
ADORA1	rs60532472	1	203011480	T	C	31430	0.756586	-0.0750182	0.00928454	6.4767e-16	0.243414	0.00207284	65.2806
ADORA1	rs61821092	1	203052054	G	T	26881	0.114007	0.227903	0.0134987	5.9813e-64	0.114007	0.0104928	285.028
ADORA1	rs61822683	1	202940589	A	G	28419	0.095898	0.10305	0.014232	4.467e-13	0.095898	0.00184142	52.424
ADORA1	rs74475064	1	203080673	G	T	30986	0.0628894	-0.168371	0.0165193	2.1396e-24	0.0628894	0.00334144	103.878
ADORA1	rs74789139	1	203038366	A	C	25418	0.021939	0.222984	0.0302454	1.6758e-13	0.021939	0.00213383	54.3495
ADORA1	rs76499133	1	203189093	T	C	25532	0.0314326	0.371077	0.0252557	7.1689e-49	0.0314326	0.00838432	215.861
ADORA1	rs782807	1	203007612	T	G	31430	0.217239	0.0664452	0.00966503	6.2164e-12	0.217239	0.00150149	47.2599
ADORA1	rs80041427	1	203022135	A	G	22463	0.0255923	0.2907	0.0298132	1.8338e-22	0.0255923	0.00421473	95.0677
ADORA1	rs872129	1	203169391	G	A	31430	0.102879	-0.0728369	0.0131224	2.8469e-08	0.102879	0.000979287	30.8072
ADORA2A	rs149161616	22	24667049	T	C	28152	0.0350349	-0.133283	0.0229067	5.9343e-09	0.0350349	0.00120113	33.8525
ADORA2A	rs16978651	22	24945361	A	C	31355	0.138578	-0.0933258	0.0115458	6.3089e-16	0.138578	0.00207943	65.3323
ADORA2A	rs34286685	22	24634276	C	T	29863	0.141549	0.0813237	0.0117289	4.1084e-12	0.141549	0.00160726	48.0716
ADORA2A	rs4822502	22	24881781	C	T	31086	0.424233	-0.13974	0.00807599	4.4343e-67	0.424233	0.00953949	299.381
ADORA2B	rs11078324	17	15928222	C	T	22828	0.0268092	-0.176171	0.0289507	1.162e-09	0.0268092	0.00161949	37.0264
ADORA2B	rs11078338	17	16210192	T	G	25587	0.0326142	0.275135	0.0248275	1.5375e-28	0.0326142	0.00477672	122.799
ADORA2B	rs112242506	17	15984248	C	A	20544	0.0212227	-0.341923	0.0341462	1.3283e-23	0.0212227	0.00485705	100.26
ADORA2B	rs112629652	17	16082912	T	C	18057	0.0195769	-0.211748	0.0379498	2.408e-08	0.0195769	0.00172119	31.1296
ADORA2B	rs113946388	17	15828033	A	G	20831	0.0879699	0.206608	0.0172372	4.2074e-33	0.0879699	0.00684964	143.655
ADORA2B	rs11650477	17	16322149	C	T	26154	0.643458	0.161481	0.00907375	7.536e-71	0.356542	0.0119647	316.691
ADORA2B	rs116847886	17	15948768	C	T	24684	0.0449076	-0.162168	0.0217072	7.9709e-14	0.0449076	0.00225593	55.8068
ADORA2B	rs117089340	17	15405657	C	T	25528	0.0394077	0.128847	0.0227323	1.4447e-08	0.0394077	0.00125689	32.1237
ADORA2B	rs117982001	17	16041149	A	G	20326	0.0247712	0.30282	0.0318396	1.8957e-21	0.0247712	0.00443051	90.4464
ADORA2B	rs137897693	17	16308654	A	G	22150	0.11632	-0.121178	0.0147967	2.621e-16	0.11632	0.00301876	67.0619
ADORA2B	rs141137935	17	16065811	C	T	17472	0.0222642	0.380756	0.036143	5.9837e-26	0.0222642	0.00631178	110.967
ADORA2B	rs141316000	17	16410488	A	G	24647	0.0228222	0.194319	0.030135	1.1319e-10	0.0228222	0.0016842	41.5772
ADORA2B	rs142477515	17	15986887	T	G	3303	0.0133212	0.666867	0.106688	4.094e-10	0.0133212	0.0116904	39.0463
ADORA2B	rs142714793	17	15913819	T	C	25566	0.0260307	-0.157876	0.0277564	1.2854e-08	0.0260307	0.00126384	32.3497
ADORA2B	rs142981177	17	16122620	T	C	20056	0.0281462	0.25537	0.0301354	2.3711e-17	0.0281462	0.00356772	71.8032
ADORA2B	rs145557673	17	16041778	G	A	18778	0.0165619	0.490539	0.0402738	3.9728e-34	0.0165619	0.00783853	148.339
ADORA2B	rs146260302	17	15861584	A	G	19051	0.0197627	0.375781	0.0367067	1.3481e-24	0.0197627	0.00547115	104.793
ADORA2B	rs148667539	17	16084016	T	C	3311	0.0147992	0.55423	0.101314	4.4902e-08	0.0147992	0.00895718	29.9072
ADORA2B	rs149038043	17	15768264	C	A	19169	0.0698524	-0.192984	0.0199878	4.6725e-22	0.0698524	0.00483957	93.2112
ADORA2B	rs151016985	17	15900881	G	T	19865	0.0215958	-0.322915	0.034438	6.8005e-21	0.0215958	0.0044065	87.9137
ADORA2B	rs187783402	17	15526176	A	G	16066	0.0521287	-0.139221	0.0250727	2.8113e-08	0.0521287	0.00191544	30.8286
ADORA2B	rs2535613	17	15868225	A	G	21626	0.612596	0.306143	0.0096482	1e-200	0.387404	0.0444854	1006.74
ADORA2B	rs34850018	17	16372769	T	C	26607	0.268407	0.0737067	0.00977218	4.614e-14	0.268407	0.00213357	56.885
ADORA2B	rs35160253	17	15845927	T	G	26271	0.183396	-0.219546	0.0111915	1.1026e-85	0.183396	0.0144372	384.805
ADORA2B	rs4570894	17	16346181	T	G	23842	0.143822	-0.0714913	0.013042	4.215e-08	0.143822	0.00125871	30.0454
ADORA2B	rs62074188	17	16232233	G	A	16073	0.0199403	-0.31087	0.039822	5.8751e-15	0.0199403	0.00377722	60.9339
ADORA2B	rs71358386	17	15951154	C	T	21286	0.0551066	-0.228529	0.0211817	3.8714e-27	0.0551066	0.00543876	116.392
ADORA2B	rs7210224	17	16147821	T	C	26609	0.655605	0.248998	0.00899404	1.0642e-168	0.344395	0.0279976	766.391
ADORA2B	rs7226096	17	15517998	C	T	21527	0.286524	0.0643556	0.0106501	1.5165e-09	0.286524	0.00169333	36.5108
ADORA2B	rs72821769	17	15931693	A	G	21301	0.0837989	-0.20884	0.0174265	4.3101e-33	0.0837989	0.00669708	143.603
ADORA2B	rs72838726	17	16181246	C	A	21542	0.0239532	0.254983	0.0314604	5.2832e-16	0.0239532	0.00304009	65.6833
ADORA2B	rs758857	17	15854257	G	A	26271	0.827947	0.192893	0.0114974	3.5955e-63	0.172053	0.0106006	281.45
ADORA2B	rs76275417	17	16009915	T	C	22152	0.0354595	0.328449	0.0255943	1.0741e-37	0.0354595	0.00737938	164.668
ADORA3	rs10857888	1	112054366	A	C	31355	0.202435	0.138609	0.00990727	1.7841e-44	0.202435	0.00620388	195.724
ADORA3	rs11102298	1	112063626	T	C	31261	0.245475	-0.165471	0.00924548	1.2311e-71	0.245475	0.0101427	320.3
ADORA3	rs11102303	1	112080120	C	T	31684	0.723214	-0.0770588	0.00886835	3.6436e-18	0.276786	0.00237731	75.4974
ADORA3	rs112218328	1	111913284	G	A	28312	0.0308775	-0.144286	0.0242783	2.7951e-09	0.0308775	0.00124595	35.3168
ADORA3	rs114129757	1	112050194	G	A	24590	0.0226492	-0.193817	0.0302825	1.5497e-10	0.0226492	0.0016631	40.9605
ADORA3	rs1264893	1	111969432	G	C	31569	0.0783196	-0.0864289	0.0148045	5.2831e-09	0.0783196	0.00107845	34.0801
ADORA3	rs145619795	1	111883203	C	A	27820	0.148648	-0.102534	0.0119013	6.9576e-18	0.148648	0.00266095	74.2198
ADORA3	rs17027794	1	112026449	A	G	30192	0.123243	-0.115621	0.012362	8.5196e-21	0.123243	0.00288898	87.4709
ADORA3	rs17027796	1	112026676	T	C	31355	0.166648	0.265432	0.0106103	4.054e-138	0.166648	0.0195688	625.785
ADORA3	rs17027867	1	112052305	C	T	31684	0.220226	0.221889	0.0095048	1.5564e-120	0.220226	0.0169099	544.955
ADORA3	rs2298187	1	111992019	A	T	29902	0.909252	0.0776675	0.0142285	4.799e-08	0.090748	0.000995474	29.7943
ADORA3	rs2298191	1	112048264	C	T	31684	0.676651	-0.228976	0.00839473	8.0833e-164	0.323349	0.0229429	743.944
ADORA3	rs2800902	1	112027813	T	A	26901	0.20558	0.327361	0.0104797	1e-200	0.20558	0.0350038	975.721
ADORA3	rs28889692	1	111844007	G	A	26331	0.267924	0.0542701	0.00983368	3.4132e-08	0.267924	0.00115537	30.4548
ADORA3	rs35375890	1	112091853	T	A	30073	0.115109	0.0910954	0.0127653	9.6086e-13	0.115109	0.00169053	50.922
ADORA3	rs56312481	1	112028060	G	T	24827	0.0190107	0.24682	0.0328244	5.5112e-14	0.0190107	0.00227224	56.5368
ADORA3	rs61788767	1	112282385	G	A	31684	0.101357	-0.0766068	0.0131557	5.7731e-09	0.101357	0.00106906	33.9064
ADORA3	rs78706758	1	112107510	G	T	27881	0.0468517	-0.145805	0.0200205	3.2648e-13	0.0468517	0.00189873	53.0354
ADORA3	rs961558	1	111913523	A	G	31684	0.716769	0.0770432	0.00880605	2.1563e-18	0.283231	0.00241001	76.5384
ADRA2A	rs11195432	10	112891591	A	T	31673	0.703944	-0.0548156	0.00869786	2.9307e-10	0.296056	0.00125242	39.7152
ADRB1	rs1034257	10	115832597	A	G	26609	0.760025	-0.0731144	0.0101403	5.5788e-13	0.239975	0.00194998	51.9845
ADRB1	rs10787511	10	115747997	A	G	26490	0.475934	-0.048327	0.0086941	2.7164e-08	0.475934	0.00116504	30.8957
ADRB1	rs10885545	10	116076578	A	G	25671	0.83382	0.0707088	0.0118478	2.4018e-09	0.16618	0.00138557	35.6154
ADRB1	rs117126153	10	115972052	C	T	13740	0.0191412	0.357257	0.0439198	4.1467e-16	0.0191412	0.00479256	66.1572
ADRB1	rs117648943	10	115846302	G	A	5926	0.0138373	0.513463	0.0783494	5.6242e-11	0.0138373	0.0071953	42.9339
ADRB1	rs238746	10	115766996	A	C	26493	0.415865	-0.0564127	0.00880746	1.5017e-10	0.415865	0.00154614	41.0222
ADRB1	rs2927513	10	115958464	A	G	26494	0.417491	0.105298	0.00878541	4.2277e-33	0.417491	0.00539292	143.644
ADRB1	rs4917675	10	115799477	C	T	26609	0.242343	0.249181	0.0100002	4.8201e-137	0.242343	0.0228015	620.835
ADRB1	rs4917676	10	115822543	C	T	26165	0.153277	-0.139115	0.0121038	1.4207e-30	0.153277	0.00502339	132.09
ADRB1	rs4918894	10	116040773	C	T	24393	0.395995	0.0574133	0.00925006	5.4074e-10	0.395995	0.00157683	38.5212
ADRB1	rs659280	10	115899581	G	A	26280	0.164231	0.0768273	0.0117638	6.5507e-11	0.164231	0.00162033	42.6481
ADRB1	rs72823019	10	115795716	A	C	24125	0.0252021	0.421564	0.0289182	3.8999e-48	0.0252021	0.00873188	212.495
ADRB1	rs77030796	10	115748636	T	G	26165	0.0502006	-0.128432	0.0200038	1.3574e-10	0.0502006	0.00157297	41.2184
ADRB2	rs10045453	5	148176161	T	C	27751	0.759746	0.0547199	0.00992976	3.5761e-08	0.240254	0.0010931	30.3656
ADRB2	rs2082395	5	148200600	A	G	31684	0.421061	0.126274	0.00801459	6.3059e-56	0.421061	0.00777383	248.22
ADRB2	rs6580587	5	148300556	T	C	29137	0.96935	-0.165335	0.0240134	5.7706e-12	0.03065	0.00162431	47.4013
ADRB2	rs67003124	5	148232300	G	A	31355	0.0625	-0.124208	0.0164821	4.8461e-14	0.0625	0.00180791	56.7862
ADRBK2	rs16980511	22	26010660	C	T	11496	0.0208535	0.590205	0.0458234	5.8336e-38	0.0208535	0.0142253	165.866
ADRBK2	rs4822635	22	25899198	A	G	14258	0.424199	-0.0805383	0.0119631	1.6689e-11	0.424199	0.00316867	45.3162
ADRBK2	rs5752175	22	25940411	T	C	14260	0.0669026	0.14961	0.0236664	2.592e-10	0.0669026	0.0027946	39.957
ADRBK2	rs59226697	22	25870037	G	C	11493	0.0611669	-0.177293	0.0274745	1.0966e-10	0.0611669	0.0036101	41.634
AEBP1	rs10254547	7	44137330	T	G	23866	0.446224	-0.202463	0.00911397	2.4708e-109	0.446224	0.0202586	493.447
AEBP1	rs113330126	7	44023207	G	A	25213	0.0652994	0.12347	0.0180085	7.0716e-12	0.0652994	0.00186094	47.0037
AEBP1	rs13898	7	44153825	A	G	29143	0.0291674	-0.201852	0.0245864	2.2119e-16	0.0291674	0.00230748	67.3978
AEBP1	rs2075072	7	44144866	A	C	30970	0.065418	0.246205	0.0161898	3.1681e-52	0.065418	0.00741204	231.25
AEBP1	rs2595705	7	44145021	A	G	23806	0.0236506	0.300417	0.0300961	1.8311e-23	0.0236506	0.00416798	99.63
AEBP1	rs34703311	7	43577753	A	G	31569	0.893919	0.08959	0.0129139	3.9938e-12	0.106081	0.00152224	48.1259
AEBP1	rs3735075	7	43479675	C	T	31554	0.283281	-0.0486009	0.00883011	3.7127e-08	0.283281	0.000959148	30.2921
AEBP1	rs3812252	7	43994687	T	C	28917	0.0663115	-0.0966613	0.0167017	7.1399e-09	0.0663115	0.00115698	33.4928
AEBP1	rs4724253	7	43928072	T	C	31559	0.146447	0.10583	0.0112424	4.8034e-21	0.146447	0.00280002	88.6084
AEBP1	rs61156504	7	44032258	A	G	30293	0.488778	-0.107891	0.00810376	1.9244e-40	0.488778	0.0058173	177.243
AEBP1	rs6962541	7	44133304	G	A	26731	0.0466384	0.15934	0.0204874	7.403e-15	0.0466384	0.00225779	60.485
AEBP1	rs75257662	7	44163838	T	G	28473	0.0430165	-0.154285	0.0206335	7.5692e-14	0.0430165	0.00195982	55.9076
AEBP1	rs75485115	7	43866240	T	G	30902	0.121772	-0.0872436	0.0122903	1.2584e-12	0.121772	0.00162799	50.3869
AEBP1	rs77764428	7	44256095	T	C	23512	0.0157021	0.229777	0.0370632	5.6607e-10	0.0157021	0.00163203	38.4318
AEBP1	rs7802995	7	43645433	G	A	31683	0.229893	0.0533704	0.00943657	1.553e-08	0.229893	0.00100857	31.9849
AGA	rs11131792	4	178297365	C	T	31355	0.862881	-0.158826	0.0115746	7.4969e-43	0.137119	0.00596927	188.279
AGA	rs11131824	4	178728975	A	G	31684	0.448965	0.0748277	0.00797566	6.4733e-21	0.448965	0.00277042	88.0164
AGA	rs11131832	4	178799188	T	C	31198	0.0517552	-0.170211	0.0180454	4.0081e-21	0.0517552	0.00284368	88.9645
AGA	rs111382190	4	178368219	G	A	29777	0.0291474	0.216524	0.0243271	5.5646e-19	0.0291474	0.00265335	79.2136
AGA	rs112402098	4	178410876	T	G	25154	0.0229095	0.351342	0.0297169	2.9689e-32	0.0229095	0.00552639	139.772
AGA	rs113195855	4	178559716	C	T	29623	0.0323448	-0.208375	0.0231909	2.5779e-19	0.0323448	0.00271797	80.7284
AGA	rs114305422	4	178588398	G	A	22231	0.0162611	0.316629	0.0374363	2.7247e-17	0.0162611	0.00320746	71.5279
AGA	rs114359918	4	178680454	A	G	29777	0.0307465	0.131711	0.0237248	2.8307e-08	0.0307465	0.00103397	30.8182
AGA	rs114857726	4	178741764	T	C	27217	0.0262849	-0.291216	0.0267332	1.2393e-27	0.0262849	0.00434107	118.657
AGA	rs115280927	4	178314472	A	G	5069	0.0145985	-0.451093	0.0825634	4.6657e-08	0.0145985	0.00585444	29.8391
AGA	rs11725264	4	178543779	C	T	29007	0.0199733	0.242272	0.0296408	2.9932e-16	0.0199733	0.00229787	66.8031
AGA	rs11935183	4	178219339	G	T	31355	0.127835	0.0682357	0.0119531	1.1391e-08	0.127835	0.00103825	32.586
AGA	rs11939187	4	178821372	T	C	31355	0.658447	0.0797935	0.00840852	2.3237e-21	0.341552	0.00286381	90.0468
AGA	rs12499096	4	178356930	G	A	31354	0.692892	0.510211	0.00816325	1e-200	0.307108	0.110787	3906.13
AGA	rs12512186	4	178469471	C	T	31355	0.696975	0.118008	0.00866368	3.0125e-42	0.303025	0.00588232	185.52
AGA	rs13103027	4	178313581	A	G	31355	0.352416	0.118494	0.0083322	6.7876e-46	0.352416	0.00640875	202.23
AGA	rs13107349	4	178864108	T	C	26760	0.0381139	-0.362395	0.0224666	1.555e-58	0.0381139	0.00962946	260.17
AGA	rs13131254	4	178854811	A	G	31563	0.500566	0.0832627	0.00794643	1.0926e-25	0.499434	0.00346633	109.782
AGA	rs13141624	4	179019528	C	G	31150	0.218428	-0.0697069	0.00968851	6.2461e-13	0.218428	0.00165905	51.7618
AGA	rs138418203	4	178398019	G	A	21711	0.0161096	0.575223	0.0379175	5.5537e-52	0.0161096	0.010489	230.12
AGA	rs139713684	4	178426723	A	G	13718	0.0166934	-0.705364	0.0467355	1.8061e-51	0.0166934	0.0163339	227.756
AGA	rs140425919	4	178691146	C	A	28272	0.0173514	-0.386786	0.032124	2.1737e-33	0.0173514	0.00510157	144.961
AGA	rs141837631	4	179325421	C	T	24155	0.0231132	-0.203337	0.0302499	1.7925e-11	0.0231132	0.00186709	45.1802
AGA	rs143512055	4	178379076	A	G	3476	0.0247411	-0.578865	0.0765836	4.0743e-14	0.0247411	0.0161705	57.0996
AGA	rs143882899	4	178836026	G	A	28613	0.0231965	0.181289	0.0277501	6.4551e-11	0.0231965	0.00148937	42.6758
AGA	rs144671353	4	178393108	T	C	29068	0.0424499	-0.566937	0.0203006	1.2475e-171	0.0424499	0.0261299	779.869
AGA	rs1462505	4	179002061	C	T	31684	0.112725	0.0925082	0.0125503	1.6935e-13	0.112725	0.00171186	54.3282
AGA	rs146343140	4	179229358	A	G	20421	0.0230353	-0.183647	0.0329595	2.5183e-08	0.0230353	0.00151799	31.043
AGA	rs148456488	4	178593855	A	G	28697	0.0372746	-0.136549	0.0220201	5.6034e-10	0.0372746	0.0013382	38.451
AGA	rs148573108	4	178685536	A	G	26372	0.0160821	-0.265097	0.0345764	1.7579e-14	0.0160821	0.00222403	58.7784
AGA	rs149599100	4	178428709	G	A	29325	0.0275051	0.440583	0.0251159	6.8475e-69	0.0275051	0.0103845	307.701
AGA	rs151007338	4	178489986	A	G	23677	0.0166111	0.415912	0.0358533	4.1112e-31	0.0166111	0.00565142	134.558
AGA	rs1510619	4	179338746	T	G	31563	0.351536	0.047938	0.00833183	8.7363e-09	0.351536	0.00104772	33.1018
AGA	rs151244651	4	178345957	A	G	24839	0.0222374	-0.509694	0.0302547	1.1075e-63	0.0222374	0.0112971	283.792
AGA	rs17064824	4	178328596	G	T	31354	0.145078	-0.388651	0.0111245	1e-200	0.145078	0.0374695	1220.47
AGA	rs17677230	4	178293066	C	T	29618	0.0304771	-0.244485	0.0238601	1.2258e-24	0.0304771	0.00353238	104.986
AGA	rs17739370	4	178295429	T	C	27180	0.402239	-0.0551761	0.0087405	2.7403e-10	0.402239	0.00146401	39.8472
AGA	rs17740191	4	178316968	A	G	29384	0.0522646	0.276176	0.0184644	1.4021e-50	0.0522646	0.00755606	223.703
AGA	rs181032379	4	178633319	T	C	21910	0.0193644	0.283363	0.0346134	2.6916e-16	0.0193644	0.00304949	67.0127
AGA	rs1840280	4	178751386	T	C	30404	0.0529038	-0.287826	0.0180413	2.6808e-57	0.0529038	0.00830179	254.504
AGA	rs188862741	4	178444629	C	A	8404	0.0256834	-0.319269	0.0486357	5.2173e-11	0.0256834	0.00510148	43.0824
AGA	rs190931325	4	179232566	A	G	17192	0.0250116	0.231127	0.0344893	2.0643e-11	0.0250116	0.00260538	44.9035
AGA	rs193256145	4	178479167	T	C	11025	0.0195918	0.470695	0.0483836	2.2815e-22	0.0195918	0.00851122	94.6246
AGA	rs2048073	4	178270916	A	G	31684	0.208839	-0.068161	0.00976547	2.9518e-12	0.208839	0.00153525	48.7145
AGA	rs2675993	4	179011252	G	A	30902	0.237039	-0.0578389	0.00945296	9.4401e-10	0.237039	0.00121002	37.4348
AGA	rs34073757	4	178295695	C	T	28413	0.136537	-0.0790629	0.0122084	9.4061e-11	0.136537	0.0014739	41.9369
AGA	rs34407399	4	178260485	A	G	29498	0.0641608	0.100314	0.0167915	2.3151e-09	0.0641608	0.00120845	35.6875
AGA	rs35156953	4	178617373	T	G	30077	0.188365	0.0898401	0.0104148	6.3424e-18	0.188365	0.00246792	74.4064
AGA	rs4234869	4	178544760	C	T	31569	0.861384	-0.135232	0.0114921	5.7332e-32	0.138616	0.00436716	138.463
AGA	rs4428236	4	178655568	C	T	17398	0.93505	-0.171437	0.0217146	2.8985e-15	0.06495	0.00356987	62.3239
AGA	rs4690509	4	178296148	A	G	21385	0.632005	-0.114955	0.00999563	1.31e-30	0.367995	0.00614676	132.249
AGA	rs4690512	4	178325212	A	G	30902	0.797905	0.321114	0.00984906	1e-200	0.202095	0.0332548	1062.92
AGA	rs4690588	4	178907903	T	C	31684	0.299128	-0.10455	0.00865605	1.3737e-33	0.299128	0.00458328	145.876
AGA	rs62339449	4	179168320	T	C	21063	0.0202652	0.218837	0.0345447	2.3765e-10	0.0202652	0.00190166	40.1271
AGA	rs62339738	4	178739754	A	G	28118	0.0277091	0.172637	0.0256705	1.7559e-11	0.0277091	0.00160589	45.2238
AGA	rs62341495	4	178611755	A	G	30902	0.756437	-0.0541565	0.00936623	7.373e-09	0.243563	0.00108072	33.4305
AGA	rs62344808	4	178483398	G	A	31553	0.184531	-0.186884	0.0102078	7.1184e-75	0.184531	0.0105112	335.162
AGA	rs62345467	4	178300410	G	T	30077	0.262999	-0.134414	0.00922849	4.6761e-48	0.262999	0.0070039	212.128
AGA	rs6832968	4	178372845	G	A	31353	0.158022	0.562844	0.0104764	1e-200	0.158022	0.0842993	2886.17
AGA	rs72702989	4	178297242	G	T	11536	0.0188825	0.285617	0.0482958	3.343e-09	0.0188825	0.00302258	34.9681
AGA	rs72704907	4	178326129	A	G	31229	0.0363998	0.270547	0.0213103	6.2549e-37	0.0363998	0.00513467	161.168
AGA	rs72704984	4	178472338	C	T	31684	0.154872	0.200369	0.0109225	3.646e-75	0.154872	0.0105096	336.503
AGA	rs72711304	4	178580806	G	T	29836	0.0511288	0.338654	0.018482	5.3842e-75	0.0511288	0.011128	335.728
AGA	rs73865306	4	178754301	T	C	21215	0.0134758	0.272935	0.0420631	8.6638e-11	0.0134758	0.00198067	42.0993
AGA	rs75375461	4	178899846	A	C	27980	0.0376337	-0.123989	0.0222004	2.337e-08	0.0376337	0.00111356	31.19
AGA	rs76304709	4	178290677	A	G	27980	0.0396857	-0.230954	0.0216099	1.1659e-26	0.0396857	0.00406562	114.212
AGA	rs77222710	4	178330563	A	G	27077	0.0235206	-0.406224	0.0282473	6.8103e-47	0.0235206	0.00758007	206.798
AGA	rs77893458	4	178598690	C	T	27256	0.0163203	0.299517	0.0337549	7.1074e-19	0.0163203	0.00288042	78.7297
AGA	rs78275393	4	178699523	T	C	27753	0.0227754	0.188303	0.0284287	3.5055e-11	0.0227754	0.00157836	43.8702
AGA	rs78671765	4	178307728	A	G	31355	0.129052	0.0680176	0.0119049	1.1074e-08	0.129052	0.00103999	32.6409
AGA	rs78674336	4	179179672	A	G	25644	0.03515	0.17774	0.0239516	1.1641e-13	0.03515	0.00214281	55.064
AGA	rs78710286	4	178585203	T	C	26732	0.0206862	0.338534	0.030315	5.9012e-29	0.0206862	0.0046434	124.697
AGA	rs79992919	4	178325708	C	T	21993	0.0149249	-0.559784	0.0391419	2.1445e-46	0.0149249	0.00921409	204.511
AGA	rs80050498	4	178449720	T	C	31065	0.0490573	-0.596271	0.018264	1e-200	0.0490573	0.0331723	1065.78
AGA	rs9685786	4	178689357	A	G	31684	0.571047	-0.0552794	0.00802045	5.4859e-12	0.428953	0.00149705	47.5008
AGA	rs9990533	4	178790558	A	T	31231	0.476965	-0.0644492	0.00800263	8.0394e-16	0.476965	0.00207244	64.8547
AGER	rs1130153	6	32610947	C	A	7661	0.0438874	0.231101	0.0393498	4.285e-09	0.0438874	0.00448212	34.4831
AGER	rs204878	6	32045226	A	T	10290	0.0305739	0.448249	0.0402479	8.2678e-29	0.0305739	0.0119106	124.013
AGER	rs2071592	6	31515340	A	T	13563	0.692556	0.0882344	0.0131364	1.8601e-11	0.307444	0.00331533	45.1087
AGER	rs209474	6	32924584	G	A	13565	0.554393	-0.0675029	0.0122012	3.1552e-08	0.445607	0.00225136	30.604
AGER	rs2252937	6	31461613	C	T	12727	0.1611	0.100309	0.0170266	3.834e-09	0.1611	0.00271965	34.702
AGER	rs241439	6	32797537	G	T	13563	0.406601	0.0879413	0.0123378	1.0199e-12	0.406601	0.00373191	50.798
AGER	rs2442719	6	31320538	C	T	13228	0.544025	-0.0966894	0.0123154	4.1208e-15	0.455975	0.00463818	61.6305
AGER	rs2442721	6	31320242	C	T	13143	0.332964	-0.0960381	0.0130609	1.9352e-13	0.332964	0.00409698	54.0599
AGER	rs2858870	6	32572251	C	T	10760	0.115888	0.205152	0.0212044	3.8585e-22	0.115888	0.00862438	93.5882
AGER	rs3130342	6	32080146	A	C	13566	0.135968	-0.179555	0.0176451	2.5378e-24	0.135968	0.00757515	103.534
AGER	rs3134763	6	31210774	A	C	13566	0.443366	-0.102386	0.012189	4.4648e-17	0.443366	0.0051742	70.5479
AGER	rs41315816	6	31944851	C	T	13562	0.0607723	0.158348	0.0253783	4.3925e-10	0.0607723	0.0028624	38.9256
AGER	rs429916	6	32978587	A	C	13563	0.0708579	0.158769	0.0236238	1.8098e-11	0.0708579	0.00331917	45.1611
AGER	rs542418	6	31836442	G	A	13566	0.315665	0.12766	0.013016	1.0422e-22	0.315665	0.00704096	96.1807
AGER	rs6449	6	32006655	T	C	13552	0.301924	-0.0920782	0.013207	3.1247e-12	0.301924	0.00357391	48.6002
AGER	rs6927022	6	32612397	G	A	10042	0.581141	0.133021	0.0142404	9.5429e-21	0.418859	0.00861427	87.2388
AGER	rs693906	6	31835164	C	G	13563	0.137346	0.196774	0.0175582	3.776e-29	0.137346	0.00917529	125.578
AGER	rs9274500	6	32634024	A	T	9177	0.375714	0.102054	0.0152037	1.9145e-11	0.375714	0.00488571	45.0465
AGGF1	rs2359664	5	76337043	A	C	31470	0.102841	0.093203	0.013112	1.1774e-12	0.102841	0.00160297	50.5233
AGGF1	rs34983206	5	76358722	G	A	31339	0.24256	-0.0650866	0.00931152	2.7489e-12	0.24256	0.00155661	48.8556
AGGF1	rs9293702	5	76355054	G	A	31355	0.606534	0.0785567	0.00816225	6.3074e-22	0.393466	0.0029455	92.6232
AGPAT2	rs12002299	9	139573977	T	C	19507	0.0855737	-0.208457	0.018037	6.7886e-31	0.0855737	0.00680066	133.555
AGPAT2	rs145716493	9	139611735	T	C	15914	0.02205	-0.220149	0.038131	7.7596e-09	0.02205	0.00209021	33.3291
AGPAT2	rs7859621	9	139623977	G	A	23991	0.493365	0.0587498	0.00912334	1.1995e-10	0.493365	0.00172546	41.4637
AGRN	rs2710869	1	938116	T	G	10456	0.0332031	-0.236801	0.0385267	7.9261e-10	0.0332031	0.00360006	37.771
AGRP	rs75842420	16	68449102	A	G	28165	0.0714679	0.102033	0.0163447	4.3091e-10	0.0714679	0.00138172	38.9673
AGRP	rs889414	16	67490826	A	G	29569	0.0377222	0.323379	0.0215012	4.0155e-51	0.0377222	0.00759188	226.186
AHCY	rs6088279	20	32281539	C	A	10333	0.0201335	0.273244	0.0494524	3.2911e-08	0.0201335	0.00294591	30.5241
AHR	rs112505876	7	17535402	C	A	27707	0.0227611	0.227634	0.0284506	1.2361e-15	0.0227611	0.00230514	64.0114
AHR	rs113521727	7	16999585	A	G	31023	0.0539523	0.113636	0.017758	1.564e-10	0.0539523	0.0013182	40.9458
AHR	rs11766104	7	17192272	T	C	31141	0.181526	-0.140684	0.0103649	5.7745e-42	0.181526	0.00588117	184.217
AHR	rs11772785	7	17161429	G	A	27766	0.0412792	-0.123891	0.0213183	6.1879e-09	0.0412792	0.00121489	33.7711
AHR	rs12670483	7	16907763	G	C	31017	0.607451	-0.0499524	0.0082172	1.2078e-09	0.392549	0.00119	36.9519
AHR	rs143436512	7	17013508	A	C	28608	0.0486798	-0.153218	0.0194058	2.8892e-15	0.0486798	0.00217433	62.3346
AHR	rs1476081	7	17279294	T	G	31470	0.711094	-0.0863791	0.00878068	7.7538e-23	0.288906	0.00306571	96.7683
AHR	rs150035721	7	17210278	T	A	30327	0.0310218	0.210211	0.0233885	2.5223e-19	0.0310218	0.00265657	80.7752
AHR	rs17643734	7	17162882	G	A	30851	0.0617738	0.477504	0.0164998	3.7714e-184	0.0617738	0.0264299	837.469
AHR	rs2188795	7	17306986	C	T	31464	0.688644	0.120751	0.00858203	5.8069e-45	0.311356	0.00625263	197.958
AHR	rs2190270	7	16928771	T	C	31141	0.15196	-0.0838218	0.011152	5.6305e-14	0.15196	0.00181088	56.4911
AHR	rs2237297	7	17359594	A	G	31470	0.105397	-0.150177	0.0129534	4.4303e-31	0.105397	0.00425301	134.405
AHR	rs34122906	7	16989139	G	A	31355	0.179456	0.0865318	0.010395	8.49e-17	0.179456	0.00220516	69.2912
AHR	rs34879990	7	17038512	T	C	31351	0.0715553	-0.138952	0.015474	2.7126e-19	0.0715553	0.00256541	80.6299
AHR	rs3735251	7	16921334	C	T	31017	0.168107	-0.0650113	0.0107301	1.3697e-09	0.168107	0.00118212	36.7067
AHR	rs506347	7	17501450	A	G	31470	0.249089	0.0546656	0.00921133	2.9456e-09	0.249089	0.00111789	35.2172
AHR	rs518136	7	17081157	A	G	31470	0.383141	-0.150674	0.00815495	3.1982e-76	0.383141	0.0107313	341.356
AHR	rs55699764	7	17209793	A	G	31470	0.469277	-0.064976	0.00797868	3.8306e-16	0.469277	0.00210297	66.3156
AHR	rs581792	7	17512576	C	G	30688	0.64934	0.0904906	0.00844326	8.4341e-27	0.35066	0.00372903	114.857
AHR	rs62441892	7	16875500	T	C	31354	0.0821915	0.0891013	0.0145308	8.689e-10	0.0821915	0.00119778	37.5978
AHR	rs78944616	7	17097515	A	C	27982	0.0189222	0.406945	0.0309292	1.5471e-39	0.0189222	0.0061486	173.102
AHR	rs79802978	7	17040103	A	G	30256	0.96137	-0.195819	0.0210646	1.4555e-20	0.0386297	0.00284807	86.4118
AHR	rs847460	7	17073157	T	C	31355	0.298294	0.141799	0.00869153	7.7969e-60	0.298294	0.00841734	266.149
AHR	rs866423	7	17015156	T	C	31352	0.587917	-0.0798556	0.00810084	6.3424e-23	0.412083	0.00308988	97.1681
AIMP1	rs10016884	4	107120677	T	C	31684	0.216637	-0.117619	0.00962044	2.2579e-34	0.216637	0.00469545	149.463
AIMP1	rs62321381	4	107111446	A	T	31569	0.155016	0.0649581	0.0109901	3.4128e-09	0.155016	0.00110541	34.933
AKR1A1	rs518365	1	46010652	G	A	31682	0.544349	-0.0970596	0.00795805	3.2408e-34	0.455651	0.00467322	148.743
AKR1A1	rs72692616	1	46407287	A	G	29990	0.0654626	0.112955	0.0164954	7.5099e-12	0.0654626	0.00156111	46.8879
AKR1B1	rs10263484	7	134301201	A	G	28802	0.559995	0.157401	0.00834229	2.1065e-79	0.440005	0.0122091	355.969
AKR1B1	rs10488172	7	133335176	G	T	28521	0.23517	-0.0563361	0.00986692	1.1324e-08	0.23517	0.0011417	32.5972
AKR1B1	rs113665798	7	134229541	T	C	28799	0.0535842	-0.226776	0.0184545	1.0455e-34	0.0535842	0.00521605	150.994
AKR1B1	rs116970713	7	133914910	G	A	25213	0.0346649	0.190412	0.0243143	4.8324e-15	0.0346649	0.00242654	61.3244
AKR1B1	rs118001548	7	133922048	A	G	25136	0.0324382	-0.141734	0.0251591	1.7649e-08	0.0324382	0.00126099	31.7338
AKR1B1	rs12530513	7	133136919	G	A	28917	0.145101	0.0679856	0.0117996	8.332e-09	0.145101	0.0011467	33.1949
AKR1B1	rs145036017	7	134305891	G	A	23170	0.0177673	0.342966	0.0350922	1.4674e-22	0.0177673	0.00410553	95.5091
AKR1B1	rs149764477	7	134211231	T	C	24872	0.0284524	-0.194003	0.0269393	5.951e-13	0.0284524	0.0020808	51.8574
AKR1B1	rs1643053	7	134025817	A	G	28917	0.309989	-0.108999	0.00896811	5.4493e-34	0.309989	0.00508252	147.712
AKR1B1	rs186931935	7	133731284	G	A	15529	0.0142954	0.266241	0.0477537	2.4725e-08	0.0142954	0.00199767	31.08
AKR1B1	rs2347722	7	134431646	A	C	28800	0.389136	0.077963	0.0085337	6.4925e-20	0.389136	0.0028897	83.4589
AKR1B1	rs2670232	7	134130720	G	A	28791	0.576332	-0.161067	0.0083799	2.4792e-82	0.423668	0.0126689	369.406
AKR1B1	rs4732036	7	134225788	C	T	28588	0.272831	-0.166432	0.00933746	4.586e-71	0.272831	0.0109909	317.676
AKR1B1	rs55832222	7	134223842	C	T	25531	0.0203462	0.184561	0.0313241	3.8155e-09	0.0203462	0.0013579	34.7129
AKR1B1	rs56197603	7	134395689	C	G	28459	0.148828	-0.0971405	0.0117626	1.4739e-16	0.148828	0.00239074	68.1964
AKR1B1	rs62463005	7	134039289	A	C	28799	0.0938243	0.141527	0.0142656	3.3804e-23	0.0938243	0.00340592	98.4154
AKR1B1	rs62466187	7	134117634	C	T	27639	0.0625321	-0.168554	0.0175376	7.1848e-22	0.0625321	0.00333093	92.3646
AKR1B1	rs6951767	7	134083535	G	T	28917	0.559547	-0.101348	0.00835484	7.2715e-34	0.440453	0.00506282	147.136
AKR1B1	rs73164807	7	134122747	C	A	27398	0.074731	0.303194	0.0161422	1.0482e-78	0.074731	0.0127128	352.764
AKR1B1	rs73164816	7	134161343	A	G	27310	0.0836533	0.178865	0.0154165	4.0162e-31	0.0836533	0.00490483	134.601
AKR1B1	rs73444008	7	134381395	G	T	24389	0.253702	-0.0592811	0.0103987	1.1925e-08	0.253702	0.00133076	32.4965
AKR1B1	rs74342727	7	134022507	A	G	27780	0.0521946	-0.106272	0.0190636	2.481e-08	0.0521946	0.0011174	31.0739
AKR1B1	rs7457999	7	133748235	C	T	28588	0.254966	-0.0575344	0.00958939	1.9756e-09	0.254966	0.0012576	35.9951
AKR1B1	rs74826448	7	134350907	A	G	27075	0.0395486	-0.148064	0.0220311	1.8073e-11	0.0395486	0.00166547	45.1645
AKR1B1	rs74982567	7	134286674	G	A	28199	0.0238886	0.185478	0.0275533	1.6781e-11	0.0238886	0.00160437	45.3112
AKR1B1	rs75401036	7	134287590	A	G	24131	0.0213843	0.425621	0.0313466	5.4231e-42	0.0213843	0.00758201	184.344
AKR1B1	rs75627053	7	134152856	T	C	26513	0.0230324	0.172648	0.0289304	2.4077e-09	0.0230324	0.00134144	35.6108
AKR1B1	rs7803568	7	134370518	C	A	28586	0.125904	-0.11159	0.0125896	7.7332e-19	0.125904	0.00274078	78.5579
AKR1B1	rs782510	7	134211308	G	T	28800	0.455628	0.260794	0.008224	1e-200	0.455628	0.0337388	1005.54
AKR1B1	rs78504666	7	134159742	A	G	26752	0.0240754	0.483329	0.0280488	1.5384e-66	0.0240754	0.0109776	296.909
AKR1B1	rs918824	7	134144179	T	C	24948	0.0279815	-0.225698	0.0271077	8.362e-17	0.0279815	0.00277097	69.3167
AKR1C1	rs10795254	10	5236360	T	C	14263	0.126998	0.100271	0.0177619	1.6499e-08	0.126998	0.00222943	31.8649
AKR1C1	rs111970989	10	5003078	T	G	14262	0.119649	-0.129013	0.0182117	1.3985e-12	0.119649	0.00350642	50.1774
AKR1C1	rs12360243	10	5024234	T	C	14263	0.217504	-0.110914	0.0143217	9.5883e-15	0.217504	0.00418749	59.9689
AKR1C1	rs12776076	10	5342681	G	A	14250	0.0703289	-0.178206	0.0231176	1.2701e-14	0.0703289	0.00415279	59.4157
AKR1C1	rs1937878	10	5117327	T	C	14263	0.558664	-0.0779786	0.011906	5.7691e-11	0.441336	0.00299848	42.8899
AKR1C1	rs2961585	10	4880374	T	C	13925	0.0397162	0.293421	0.0305825	8.4571e-22	0.0397162	0.00656718	92.0393
AKR1C1	rs4339941	10	4884322	C	A	14263	0.0486528	-0.286138	0.027416	1.6804e-25	0.0486528	0.00757928	108.914
AKR1C1	rs4880687	10	4823414	A	G	14263	0.435388	-0.0766123	0.0119245	1.3187e-10	0.435388	0.00288571	41.2723
AKR1C1	rs4881429	10	5335339	C	T	13925	0.38993	0.1366	0.0122312	5.8483e-29	0.38993	0.00887766	124.711
AKR1C1	rs5011018	10	4967006	G	C	14263	0.874198	0.21182	0.0177655	8.9815e-33	0.125802	0.00986871	142.14
AKR1C1	rs7089546	10	4914209	C	G	14261	0.266609	0.0931004	0.013368	3.3028e-12	0.266609	0.00338956	48.4961
AKR1C1	rs72769970	10	5003639	A	G	14263	0.216434	0.131575	0.0143351	4.3754e-20	0.216434	0.00587185	84.233
AKR1C1	rs76753056	10	4777253	T	C	14254	0.0690386	-0.145904	0.0233297	3.9956e-10	0.0690386	0.00273646	39.107
AKR1C1	rs77529416	10	4895923	C	T	14260	0.0725907	-0.226611	0.0227427	2.1863e-23	0.0725907	0.00691422	99.2694
AKR1C1	rs9733478	10	5035015	A	G	14261	0.289485	-0.0713168	0.0130423	4.5463e-08	0.289485	0.00209225	29.8959
AKR1C2	rs10508288	10	4781029	G	A	31470	0.400541	0.0528091	0.0081291	8.2374e-11	0.400541	0.00133922	42.1992
AKR1C2	rs10795212	10	4952086	C	A	31141	0.360369	-0.128562	0.00831418	6.1468e-54	0.360369	0.00761962	239.089
AKR1C2	rs10904380	10	5021888	T	C	29863	0.101672	-0.159445	0.013508	3.7308e-32	0.101672	0.00464396	139.32
AKR1C2	rs10904400	10	5089876	G	A	31468	0.294734	-0.134132	0.0087102	1.652e-53	0.294734	0.00747959	237.126
AKR1C2	rs11252627	10	4662495	T	C	31139	0.0476064	0.159353	0.0187971	2.3028e-17	0.0476064	0.00230266	71.8634
AKR1C2	rs11252694	10	4784070	T	G	30688	0.332114	-0.0561523	0.0085645	5.5122e-11	0.332114	0.0013988	42.9836
AKR1C2	rs11252719	10	4804255	A	G	30017	0.0395731	0.139622	0.0209193	2.4858e-11	0.0395731	0.00148184	44.5433
AKR1C2	rs11252830	10	4954470	T	G	28913	0.0552761	-0.148811	0.0181767	2.6782e-16	0.0552761	0.00231281	67.0207
AKR1C2	rs11252844	10	4993705	A	T	26068	0.0440421	-0.136917	0.0213273	1.3645e-10	0.0440421	0.00157852	41.2107
AKR1C2	rs11252860	10	5024356	A	C	29254	0.767597	0.480576	0.0093763	1e-200	0.232403	0.0824003	2626.82
AKR1C2	rs11252868	10	5030956	G	A	26434	0.308835	-0.13942	0.00937432	4.9647e-50	0.308835	0.00829824	221.175
AKR1C2	rs112734695	10	4783369	G	T	28336	0.0240895	0.233377	0.0273615	1.4711e-17	0.0240895	0.00256085	72.7455
AKR1C2	rs11595166	10	4811925	T	C	31138	0.0700232	-0.0903431	0.0156946	8.5927e-09	0.0700232	0.001063	33.1329
AKR1C2	rs116911347	10	5023944	T	C	25264	0.0331814	-0.168656	0.0248152	1.0712e-11	0.0331814	0.00182505	46.1888
AKR1C2	rs117215634	10	4967921	T	C	29479	0.061256	-0.153574	0.0171511	3.4159e-19	0.061256	0.00271245	80.1723
AKR1C2	rs117965276	10	5195669	G	T	19559	0.0268917	0.265957	0.0311972	1.5307e-17	0.0268917	0.00370196	72.6682
AKR1C2	rs11816204	10	5043328	T	C	30803	0.233193	-0.148473	0.00949006	3.5824e-55	0.233193	0.00788363	244.753
AKR1C2	rs12245804	10	5316829	T	C	29114	0.0201212	0.189637	0.0294926	1.2777e-10	0.0201212	0.00141809	41.3421
AKR1C2	rs12359137	10	5180007	T	C	19409	0.0150691	0.414515	0.0415553	1.961e-23	0.0150691	0.00510037	99.4904
AKR1C2	rs12571627	10	5007435	A	C	31021	0.240119	-0.137648	0.00936623	6.7979e-49	0.240119	0.00691419	215.964
AKR1C2	rs140822494	10	4790712	C	T	23219	0.0217072	0.31088	0.0317786	1.3373e-22	0.0217072	0.00410476	95.693
AKR1C2	rs141643774	10	5035812	C	T	26240	0.0219374	-0.178239	0.0297804	2.1612e-09	0.0219374	0.00136328	35.8187
AKR1C2	rs143354375	10	5034783	G	T	25754	0.025487	0.97346	0.0272922	1e-200	0.025487	0.0470731	1272.11
AKR1C2	rs144491977	10	5103445	C	T	28400	0.0330303	0.138546	0.0234637	3.535e-09	0.0330303	0.00122615	34.863
AKR1C2	rs146703824	10	5396742	A	G	14834	0.0143457	0.331355	0.048748	1.0667e-11	0.0143457	0.00310502	46.1971
AKR1C2	rs147683642	10	5140429	A	C	21194	0.016068	0.445049	0.038508	6.7886e-31	0.016068	0.00626284	133.559
AKR1C2	rs149101706	10	4957553	A	T	24077	0.039004	-0.147655	0.0235187	3.4252e-10	0.039004	0.0016344	39.4125
AKR1C2	rs17133585	10	4808645	G	A	29477	0.0257356	0.195588	0.0259849	5.1999e-14	0.0257356	0.00191834	56.6519
AKR1C2	rs17133587	10	4809075	A	G	30316	0.768533	-0.0691185	0.00962063	6.7503e-13	0.231467	0.00169969	51.6122
AKR1C2	rs185832443	10	4547750	C	T	10583	0.0181895	0.496957	0.0512073	2.882e-22	0.0181895	0.00882097	94.1653
AKR1C2	rs2011131	10	5330818	A	G	31017	0.382264	0.0553117	0.00825635	2.0956e-11	0.382264	0.00144488	44.8777
AKR1C2	rs2924286	10	4850173	C	T	31348	0.433043	0.11095	0.00803569	2.3126e-43	0.433043	0.00604452	190.624
AKR1C2	rs2961579	10	4848757	T	C	31465	0.263663	-0.0844206	0.00903454	9.2587e-21	0.263663	0.00276728	87.3085
AKR1C2	rs2961610	10	4835177	T	G	31352	0.48139	0.104528	0.00797068	2.7449e-39	0.48139	0.00545543	171.966
AKR1C2	rs35308766	10	5011853	G	T	22069	0.0181311	0.960158	0.0350839	6.7045e-165	0.0181311	0.0328241	748.912
AKR1C2	rs3812663	10	4974578	G	A	30433	0.0740654	-0.15621	0.0154521	5.0191e-24	0.0740654	0.00334689	102.191
AKR1C2	rs4242781	10	4934332	C	G	30803	0.510042	-0.119759	0.00803052	2.7128e-50	0.489958	0.00716824	222.383
AKR1C2	rs4494224	10	4951362	G	A	26032	0.301852	0.229379	0.00944041	2.0884e-130	0.301852	0.0221758	590.328
AKR1C2	rs4881397	10	5121872	A	T	31351	0.836882	-0.0924291	0.0107962	1.1151e-17	0.163118	0.00233246	73.2912
AKR1C2	rs61830347	10	4953264	G	A	29978	0.0629255	0.127006	0.0168023	4.068e-14	0.0629255	0.00190229	57.1316
AKR1C2	rs61856103	10	5061541	A	G	30180	0.707927	0.269173	0.00881617	1e-200	0.292073	0.029962	932.123
AKR1C2	rs6601872	10	4965729	G	A	31354	0.470936	-0.238912	0.00788565	1e-200	0.470936	0.0284431	917.856
AKR1C2	rs7068923	10	5025483	G	T	31355	0.487695	-0.247968	0.00786532	1e-200	0.487695	0.0307256	993.876
AKR1C2	rs7094443	10	4940163	G	A	26032	0.281919	-0.0596382	0.00973351	8.9439e-10	0.281919	0.00144005	37.5385
AKR1C2	rs72768279	10	4825592	A	G	30014	0.0544269	-0.0996133	0.0179824	3.0316e-08	0.0544269	0.00102135	30.684
AKR1C2	rs72768282	10	4829609	C	A	29610	0.0591135	0.578693	0.0170966	1e-200	0.0591135	0.0372521	1145.64
AKR1C2	rs72769963	10	4991764	A	G	22957	0.0254476	1.03629	0.0288347	1e-200	0.0254476	0.0532654	1291.5
AKR1C2	rs74111737	10	4864946	G	A	31469	0.162865	-0.123006	0.0107729	3.3919e-30	0.162865	0.00412574	130.362
AKR1C2	rs75509222	10	5393086	C	A	31141	0.100362	0.0822735	0.0133271	6.6837e-10	0.100362	0.00122232	38.1084
AKR1C2	rs77514721	10	4952582	A	G	31141	0.0420472	-0.130265	0.0199518	6.6122e-11	0.0420472	0.00136699	42.6251
AKR1C2	rs7923027	10	5117424	A	G	28703	0.281667	0.10446	0.00925826	1.5958e-29	0.281667	0.00441563	127.295
AKR1C3	rs10795254	10	5236360	T	C	31355	0.126998	0.114684	0.0119754	1.0049e-21	0.126998	0.0029164	91.7054
AKR1C3	rs111495161	10	5149385	T	C	21189	0.0215961	-0.31212	0.0333493	8.0343e-21	0.0215961	0.00411686	87.5845
AKR1C3	rs112452791	10	5319267	G	A	28673	0.0292821	0.235149	0.0247296	1.9325e-21	0.0292821	0.00314348	90.411
AKR1C3	rs11253101	10	5373077	C	A	31565	0.150302	0.0943719	0.0111243	2.1908e-17	0.150302	0.00227481	71.9635
AKR1C3	rs114488149	10	5152587	A	G	22280	0.016594	0.270515	0.0370396	2.8059e-13	0.016594	0.00238834	53.3349
AKR1C3	rs12360243	10	5024234	T	C	31355	0.217504	-0.0759402	0.00967009	4.0555e-15	0.217504	0.00196301	61.6672
AKR1C3	rs149447514	10	5103330	T	C	24518	0.0222959	-0.261065	0.0305407	1.2502e-17	0.0222959	0.0029714	73.0641
AKR1C3	rs17134635	10	5337743	C	A	31684	0.234319	-0.317406	0.0092075	1e-200	0.234319	0.0361505	1188.28
AKR1C3	rs17399851	10	5329803	A	G	20449	0.0181475	-0.233971	0.0370078	2.5787e-10	0.0181475	0.00195082	39.9663
AKR1C3	rs191428137	10	5188368	T	C	20398	0.0175553	-0.281995	0.0376475	6.8664e-14	0.0175553	0.00274302	56.1006
AKR1C3	rs1937865	10	5049637	G	T	30902	0.29868	0.0612775	0.00878191	3.0027e-12	0.29868	0.00157309	48.6851
AKR1C3	rs2011131	10	5330818	A	G	31231	0.382264	0.238753	0.00812237	6.4756e-190	0.382264	0.0269212	863.981
AKR1C3	rs35983920	10	5148012	T	C	25919	0.0177029	-0.26499	0.033266	1.6389e-15	0.0177029	0.00244219	63.4491
AKR1C3	rs41306310	10	5140323	T	C	30868	0.0536386	-0.109666	0.0178525	8.0977e-10	0.0536386	0.00122098	37.7328
AKR1C3	rs4457653	10	4943518	C	T	31599	0.227888	0.057927	0.00947744	9.839e-10	0.227888	0.00118085	37.3554
AKR1C3	rs45579536	10	5238562	C	T	28815	0.0289385	-0.27356	0.024797	2.6784e-28	0.0289385	0.0042059	121.697
AKR1C3	rs6601900	10	5123136	A	G	31684	0.563588	-0.155502	0.00796228	6.1039e-85	0.436412	0.0118948	381.389
AKR1C3	rs72774292	10	5303018	A	G	23228	0.0278466	-0.274722	0.0281408	1.6292e-22	0.0278466	0.00408623	95.2962
AKR1C3	rs74342842	10	5328031	A	G	26055	0.018899	0.238652	0.0321369	1.1193e-13	0.018899	0.00211209	55.1427
AKR1C3	rs75935081	10	5166885	C	A	31006	0.890054	-0.145913	0.0128103	4.6684e-30	0.109946	0.00416688	129.731
AKR1C3	rs7918455	10	5276783	T	C	30077	0.12221	0.211665	0.0123886	1.9063e-65	0.12221	0.00961227	291.895
AKT1	rs11624762	14	105312935	T	C	26008	0.122922	0.18145	0.0133061	2.4328e-42	0.122922	0.00709923	185.943
AKT1	rs117538559	14	105419224	A	G	15703	0.0190296	-0.303372	0.041229	1.8641e-13	0.0190296	0.0034361	54.1362
AKT1	rs12432267	14	105249233	C	T	11957	0.023719	-0.256089	0.0424304	1.5837e-09	0.023719	0.00303727	36.4212
AKT1	rs2494735	14	105242966	C	T	29245	0.634962	-0.0491329	0.00858367	1.0404e-08	0.365038	0.00111908	32.7619
AKT1	rs2494747	14	105258437	G	T	20842	0.605858	-0.29672	0.00981014	1e-200	0.394142	0.0420483	914.751
AKT1	rs2841283	14	105395429	A	G	22246	0.542765	-0.0540704	0.00950973	1.3005e-08	0.457235	0.00145111	32.3254
AKT1	rs34050645	14	105315119	T	C	25913	0.0675657	0.0979129	0.0174901	2.1659e-08	0.0675657	0.00120796	31.3374
AKT1	rs4262882	14	105275892	T	C	14743	0.222651	-0.114729	0.0139663	2.1252e-16	0.222651	0.00455632	67.4721
AKT1	rs55752802	14	105315567	G	T	17151	0.0726666	-0.23593	0.0207214	4.9214e-30	0.0726666	0.00750183	129.621
AKT1	rs7157574	14	105171847	A	G	18082	0.255941	0.0686464	0.0120392	1.1855e-08	0.255941	0.00179479	32.5081
AKT1	rs72707615	14	105616558	T	C	30590	0.110148	-0.109831	0.0128983	1.663e-17	0.110148	0.00236468	72.5022
AKT1	rs72709705	14	105667980	A	C	17813	0.0151814	-0.2586	0.0432861	2.3122e-09	0.0151814	0.00199965	35.6871
AKT1	rs72715988	14	105271352	T	C	14070	0.0784294	0.16205	0.0221314	2.443e-13	0.0784294	0.0037961	53.607
AKT1	rs73345596	14	105175387	T	C	18230	0.13713	-0.11584	0.0152007	2.5211e-14	0.13713	0.00317557	58.0687
AKT1	rs79405222	14	105214669	A	C	17517	0.0763894	-0.257766	0.0200193	6.1438e-38	0.0763894	0.00937572	165.77
AKT2	rs17846842	19	40744346	T	A	31567	0.0785898	0.129682	0.0147717	1.6493e-18	0.0785898	0.00243561	77.0677
AKT2	rs4332845	19	40785505	T	A	31567	0.303092	-0.0841543	0.00864655	2.1849e-22	0.303092	0.0029918	94.7194
AKT3	rs10927195	1	244488871	A	G	30926	0.158271	-0.0681521	0.0110095	6.0012e-10	0.158271	0.00123755	38.3173
AKT3	rs142553495	1	243649069	A	G	25534	0.0371747	0.158809	0.0233688	1.0786e-11	0.0371747	0.00180542	46.1793
AKT3	rs67027895	1	243667216	T	C	31256	0.221805	0.116648	0.00960431	6.0834e-34	0.221805	0.00469727	147.501
AKT3	rs77891117	1	243947308	G	A	26822	0.0648459	-0.103885	0.0175215	3.0441e-09	0.0648459	0.00130889	35.1504
ALB	rs150643605	4	74136110	G	A	12001	0.140632	-0.110243	0.0185398	2.741e-09	0.140632	0.00293764	35.3526
ALCAM	rs111610847	3	105308495	G	A	25738	0.396288	0.0681561	0.00900107	3.6752e-14	0.396288	0.0022227	57.3307
ALCAM	rs113791180	3	105071419	A	G	26446	0.0172898	0.463899	0.0332356	2.8201e-44	0.0172898	0.00731295	194.808
ALCAM	rs115155452	3	105234501	G	A	29056	0.0314624	0.303957	0.0236966	1.1606e-37	0.0314624	0.0056307	164.521
ALCAM	rs115746479	3	105742733	A	G	26317	0.0307881	0.139729	0.0252181	3.0144e-08	0.0307881	0.0011652	30.6981
ALCAM	rs116510740	3	105487057	C	T	30655	0.0304339	0.133013	0.0234985	1.5102e-08	0.0304339	0.00104413	32.0392
ALCAM	rs116644850	3	104991903	C	T	22877	0.0158409	0.315615	0.0373841	3.1089e-17	0.0158409	0.00310593	71.2696
ALCAM	rs11716217	3	105337358	G	A	31569	0.090662	0.179422	0.0138237	1.6055e-38	0.090662	0.00530799	168.452
ALCAM	rs13078409	3	105104293	G	A	29750	0.0282877	-0.28214	0.024673	2.7825e-30	0.0282877	0.00437619	130.755
ALCAM	rs138258271	3	105330565	T	C	18479	0.0135407	-0.437467	0.0448923	1.9378e-22	0.0135407	0.00511259	94.9508
ALCAM	rs138258498	3	104959444	G	A	24074	0.0193958	-0.262998	0.0330019	1.597e-15	0.0193958	0.0026311	63.5029
ALCAM	rs142160881	3	104982132	A	G	30413	0.029363	0.148438	0.0240024	6.2418e-10	0.029363	0.00125596	38.2431
ALCAM	rs144456176	3	104913056	A	G	11104	0.0140985	0.434594	0.0567673	1.9241e-14	0.0140985	0.00525054	58.5992
ALCAM	rs148287455	3	105252398	C	A	23611	0.0240613	-0.365905	0.0299356	2.337e-34	0.0240613	0.00628795	149.392
ALCAM	rs149231748	3	104933100	C	T	26500	0.0210735	-0.345316	0.0301681	2.4512e-30	0.0210735	0.00491983	131.01
ALCAM	rs150119942	3	105119427	G	A	23960	0.0268997	0.418364	0.0281054	4.1003e-50	0.0268997	0.0091631	221.56
ALCAM	rs151020260	3	105170986	A	G	10815	0.0134146	-0.411636	0.0589711	2.9434e-12	0.0134146	0.00448507	48.7156
ALCAM	rs1525846	3	104946898	T	A	31568	0.929755	0.115383	0.0155594	1.2108e-13	0.070245	0.00173901	54.9891
ALCAM	rs16851083	3	105072927	A	C	31684	0.510053	0.254823	0.00781661	1e-200	0.489947	0.0324543	1062.71
ALCAM	rs17450051	3	104619666	G	A	31564	0.110102	-0.0792795	0.0127073	4.4038e-10	0.110102	0.00123165	38.9214
ALCAM	rs2971376	3	104973471	A	G	28917	0.598251	0.0728633	0.00847099	7.875e-18	0.401749	0.00255203	73.9807
ALCAM	rs35400692	3	104851385	A	G	31684	0.491544	0.140529	0.00790684	1.1441e-70	0.491544	0.00987138	315.863
ALCAM	rs3821492	3	105248969	C	A	31684	0.846706	-0.378747	0.0108192	1e-200	0.153294	0.037238	1225.41
ALCAM	rs4569688	3	105323732	G	A	30902	0.775855	-0.201177	0.00957763	5.9034e-98	0.224145	0.0140766	441.177
ALCAM	rs4894929	3	105227621	T	G	28589	0.0192438	-0.327583	0.0303793	4.1325e-27	0.0192438	0.00405066	116.267
ALCAM	rs55653703	3	105256540	T	C	23318	0.0197336	-0.429011	0.0331751	2.9776e-38	0.0197336	0.0071206	167.215
ALCAM	rs605324	3	105301926	C	A	22597	0.11223	-0.0992489	0.0148877	2.618e-11	0.11223	0.00196287	44.4383
ALCAM	rs61224228	3	104985659	C	T	28473	0.0513078	-0.182807	0.018963	5.4083e-22	0.0513078	0.0032533	92.9269
ALCAM	rs62259041	3	104628304	A	C	30662	0.0995818	0.0965077	0.0134744	7.9392e-13	0.0995818	0.00167024	51.2952
ALCAM	rs62260666	3	104934168	T	C	31567	0.19421	-0.0765549	0.0100513	2.6085e-14	0.19421	0.00183429	58.0059
ALCAM	rs6437585	3	105086085	T	C	31566	0.0778755	-0.467587	0.0146168	1e-200	0.0778755	0.0314011	1023.28
ALCAM	rs6773320	3	104864924	C	T	31226	0.900042	-0.156143	0.0133117	8.9459e-32	0.0999579	0.00438688	137.579
ALCAM	rs6788676	3	104674040	G	A	31684	0.365797	-0.0489614	0.00824307	2.8537e-09	0.365797	0.00111226	35.2778
ALCAM	rs6790159	3	105121813	A	G	27219	0.479588	-0.263575	0.00842902	1e-200	0.479588	0.0346779	977.735
ALCAM	rs68045425	3	105315531	T	C	31355	0.169863	0.134865	0.010607	4.9061e-37	0.169863	0.00512954	161.656
ALCAM	rs73192710	3	105228555	A	G	31355	0.114935	0.356236	0.0123577	9.8434e-183	0.114935	0.0258187	830.949
ALCAM	rs74352761	3	105062194	G	A	17604	0.01724	-0.256133	0.0408982	3.7813e-10	0.01724	0.00222303	39.217
ALCAM	rs74582920	3	105654245	T	C	19144	0.0143933	0.332335	0.0428405	8.6688e-15	0.0143933	0.00313363	60.1725
ALCAM	rs74589443	3	104800459	C	T	26645	0.0162958	0.189482	0.0341946	3.0041e-08	0.0162958	0.00115109	30.7037
ALCAM	rs75104483	3	104836170	A	G	31229	0.176034	0.100973	0.0104908	6.2829e-22	0.176034	0.00295766	92.6328
ALCAM	rs76004022	3	105084740	C	T	30546	0.0220643	0.747042	0.0272091	5.9563e-166	0.0220643	0.0240835	753.761
ALCAM	rs76486927	3	105367305	A	G	25907	0.030506	-0.206137	0.0255132	6.498e-16	0.030506	0.00251345	65.2749
ALCAM	rs79999886	3	104875799	C	T	25496	0.0376818	0.212964	0.0232171	4.6175e-20	0.0376818	0.00328921	84.1318
ALCAM	rs80046476	3	105611052	G	A	27740	0.046349	-0.134417	0.0201776	2.7049e-11	0.046349	0.00159724	44.375
ALCAM	rs894933	3	105338331	T	C	31355	0.371062	0.0676054	0.00825735	2.6737e-16	0.371062	0.00213328	67.0276
ALCAM	rs901279	3	105226513	C	T	31568	0.338731	-0.206638	0.0083282	6.6536e-136	0.338731	0.0191287	615.591
ALCAM	rs976454	3	105334386	A	G	27310	0.0516303	-0.210799	0.0192946	8.7156e-28	0.0516303	0.00435162	119.353
ALCAM	rs9814761	3	105548927	T	C	30077	0.297876	0.0579942	0.00890917	7.5452e-11	0.297876	0.00140685	42.3708
ALCAM	rs9834384	3	105165209	C	T	29084	0.0296555	0.155404	0.0244253	1.9863e-10	0.0296555	0.0013899	40.4774
ALCAM	rs9875069	3	105611381	G	A	28467	0.0411252	0.135068	0.0210895	1.5096e-10	0.0411252	0.00143881	41.0147
ALDH16A1	rs10469298	19	50024391	G	A	11158	0.196957	-0.162947	0.0167612	2.4344e-22	0.196957	0.00839914	94.4945
ALDH16A1	rs115776071	19	49987053	T	C	10845	0.0260035	-0.241011	0.0426025	1.5386e-08	0.0260035	0.00294235	31.998
ALDH16A1	rs1273634	19	50265230	T	C	9219	0.300175	-0.0945906	0.0160377	3.6749e-09	0.300175	0.00375915	34.7789
ALDH16A1	rs147362951	19	49959772	A	G	10333	0.0227486	0.48059	0.0464141	4.0052e-25	0.0227486	0.0102693	107.193
ALDH16A1	rs150944766	19	50174264	T	C	8568	0.0251102	0.375891	0.0486558	1.115e-14	0.0251102	0.00691766	59.6694
ALDH16A1	rs1578944	19	49945850	C	T	14178	0.77391	0.527381	0.0134883	1e-200	0.22609	0.0973311	1528.54
ALDH16A1	rs185216186	19	49983123	A	G	7294	0.0141835	-0.393238	0.0698668	1.8189e-08	0.0141835	0.00432436	31.6702
ALDH16A1	rs1965104	19	50140649	C	T	14172	0.289655	-0.0943597	0.0130707	5.2217e-13	0.289655	0.00366398	52.1095
ALDH16A1	rs34165679	19	50013393	C	T	8568	0.0980313	-0.157098	0.0256341	8.8656e-10	0.0980313	0.00436445	37.5497
ALDH16A1	rs35279796	19	50053452	A	G	11496	0.147323	-0.215556	0.0184984	2.2204e-31	0.147323	0.0116737	135.762
ALDH16A1	rs3745309	19	49935536	A	G	11496	0.353724	-0.161831	0.0137105	3.7485e-32	0.353724	0.0119739	139.296
ALDH16A1	rs55732330	19	49932178	G	A	11494	0.313081	-0.100634	0.0141912	1.3276e-12	0.313081	0.00435597	50.2778
ALDH16A1	rs701717	19	49995254	G	A	14263	0.0490679	0.356069	0.0272472	5.0167e-39	0.0490679	0.0118316	170.751
ALDH16A1	rs73054110	19	49992462	T	C	8312	0.0132523	0.380537	0.0676955	1.8964e-08	0.0132523	0.00378722	31.5914
ALDH16A1	rs74529756	19	50003177	A	G	8567	0.026336	0.361454	0.0475479	2.9204e-14	0.026336	0.00670032	57.7754
ALDH16A1	rs77552159	19	49968360	G	A	9496	0.0297144	-0.377632	0.0425587	7.1074e-19	0.0297144	0.00822307	78.7171
ALDH16A1	rs78663425	19	49990992	T	G	9730	0.0186358	0.693939	0.0525389	7.8893e-40	0.0186358	0.0176137	174.418
ALDH16A1	rs8107051	19	50055156	G	A	10333	0.307624	0.176531	0.0149723	4.3746e-32	0.307624	0.013275	138.989
ALDH16A1	rs8109119	19	50207165	C	G	13099	0.523676	-0.112618	0.0123312	6.675e-20	0.476324	0.00632722	83.3953
ALDH1A1	rs10781087	9	74836785	A	T	31031	0.680778	-0.0545092	0.00860513	2.3796e-10	0.319222	0.00129142	40.1233
ALDH1A1	rs10781126	9	75792301	A	G	31559	0.682363	-0.0658527	0.00854165	1.2602e-14	0.317637	0.00187985	59.4342
ALDH1A1	rs1079290	9	74931766	A	T	31140	0.544072	0.0645541	0.00803711	9.5896e-16	0.455928	0.00206743	64.5089
ALDH1A1	rs10869090	9	74675343	A	G	30808	0.477496	0.0564545	0.00805894	2.4699e-12	0.477496	0.00159033	49.0696
ALDH1A1	rs11143438	9	75649046	G	A	31643	0.072591	-0.0868454	0.0153126	1.4147e-08	0.072591	0.00101549	32.1639
ALDH1A1	rs11143504	9	75762282	T	G	31315	0.129775	0.137136	0.0118651	6.7414e-31	0.129775	0.00424773	133.577
ALDH1A1	rs11143516	9	75790680	C	T	27270	0.210299	-0.0798425	0.0104962	2.8097e-14	0.210299	0.00211738	57.8592
ALDH1A1	rs11143585	9	76007045	T	C	31519	0.224079	0.112512	0.00953085	3.6779e-32	0.224079	0.00440193	139.349
ALDH1A1	rs111478760	9	75741140	G	A	31192	0.0501395	-0.155136	0.018325	2.544e-17	0.0501395	0.00229243	71.6652
ALDH1A1	rs116849664	9	75820902	T	C	24703	0.0208969	-0.347662	0.0313746	1.5513e-28	0.0208969	0.00494601	122.779
ALDH1A1	rs116870084	9	76048231	A	G	19664	0.0119625	-0.389683	0.0462988	3.8691e-17	0.0119625	0.00358963	70.8336
ALDH1A1	rs117377468	9	76102968	C	T	25286	0.0190608	-0.324157	0.0324563	1.7271e-23	0.0190608	0.00392938	99.7423
ALDH1A1	rs11788245	9	75750665	G	A	31354	0.0667389	0.0999042	0.0159911	4.1734e-10	0.0667389	0.00124331	39.0288
ALDH1A1	rs11794852	9	76118698	A	G	31642	0.250273	0.125383	0.00914976	9.6879e-43	0.250273	0.00589961	187.771
ALDH1A1	rs12353493	9	76022225	C	T	30807	0.103271	0.101943	0.0132258	1.2801e-14	0.103271	0.0019248	59.4079
ALDH1A1	rs12379984	9	75321651	T	G	31529	0.213954	-0.0845986	0.0096989	2.7189e-18	0.213954	0.00240727	76.0772
ALDH1A1	rs13300927	9	75034874	A	G	31521	0.536132	-0.0885114	0.00797084	1.1915e-28	0.463868	0.00389668	123.3
ALDH1A1	rs148523756	9	74945032	T	C	28706	0.0304381	0.138219	0.0242805	1.2512e-08	0.0304381	0.00112761	32.4034
ALDH1A1	rs149493631	9	75937844	G	A	23382	0.0267657	0.182371	0.0286266	1.8829e-10	0.0267657	0.00173276	40.5823
ALDH1A1	rs17575649	9	75822819	A	G	31529	0.205745	0.149798	0.00981493	1.3657e-52	0.205745	0.00733387	232.923
ALDH1A1	rs17579286	9	74836355	G	A	31031	0.149446	0.0651861	0.0112528	6.9223e-09	0.149446	0.00108026	33.5555
ALDH1A1	rs17654382	9	75851166	C	T	31529	0.190534	-0.315341	0.00998343	1e-200	0.190534	0.0306733	997.637
ALDH1A1	rs2589622	9	75298165	G	C	31523	0.182158	0.0772861	0.0103092	6.5395e-14	0.182158	0.00177972	56.1984
ALDH1A1	rs275529	9	76175341	T	C	31644	0.9102	-0.127285	0.0138853	4.8637e-20	0.0898004	0.00264851	84.0267
ALDH1A1	rs276782	9	76237655	A	C	31145	0.162332	-0.0644323	0.0108594	2.9672e-09	0.162332	0.00112905	35.2018
ALDH1A1	rs280573	9	76074106	C	T	31641	0.906581	-0.338145	0.0135267	6.3633e-138	0.0934188	0.0193677	624.876
ALDH1A1	rs35460188	9	75229843	A	G	29796	0.0438795	0.236531	0.0199525	2.0369e-32	0.0438795	0.00469439	140.524
ALDH1A1	rs4744653	9	74651012	T	C	31018	0.817419	0.0582164	0.0103874	2.0898e-08	0.182581	0.00101163	31.4084
ALDH1A1	rs62540668	9	76212949	A	G	31200	0.118058	-0.102877	0.0123925	1.0272e-16	0.118058	0.00220394	68.9105
ALDH1A1	rs72734871	9	75609720	T	C	31528	0.0751331	-0.197614	0.0150661	2.6454e-39	0.0751331	0.0054272	172.032
ALDH1A1	rs75071948	9	75768836	G	T	24072	0.0249777	-0.319088	0.0291317	6.3999e-28	0.0249777	0.00495928	119.965
ALDH1A1	rs76755135	9	75570770	A	G	25955	0.0239245	0.280323	0.028669	1.4023e-22	0.0239245	0.00367006	95.6
ALDH1A1	rs76766686	9	74638140	G	A	4350	0.0355353	0.371838	0.0576367	1.1082e-10	0.0355353	0.00947727	41.6014
ALDH1A1	rs7858789	9	75617710	A	G	31519	0.311981	0.154361	0.00855267	8.1504e-73	0.311981	0.010229	325.72
ALDH1A1	rs79854818	9	75586403	C	T	10298	0.0276458	-0.237901	0.0424346	2.0658e-08	0.0276458	0.00304282	31.4245
ALDH1A1	rs8187896	9	75555531	C	T	21638	0.0240017	0.220341	0.0313716	2.1653e-12	0.0240017	0.00227464	49.3264
ALDH1A2	rs57887591	15	58795990	G	C	25567	0.772899	-0.06341	0.0105479	1.837e-09	0.227101	0.00141152	36.1365
ALDH1A2	rs8032266	15	58299101	G	A	23120	0.0371272	0.137341	0.0245792	2.3023e-08	0.0371272	0.00134863	31.2197
ALDH1B1	rs117856868	9	38503842	C	T	23854	0.0538059	0.123256	0.0202751	1.2093e-09	0.0538059	0.00154689	36.9536
ALDH1B1	rs1555480	9	38386351	T	C	26395	0.283682	-0.0555725	0.00964901	8.4413e-09	0.283682	0.00125513	33.1682
ALDH1B1	rs2181139	9	38374977	T	C	26393	0.218552	-0.0715092	0.0105229	1.0771e-11	0.218552	0.00174666	46.1767
ALDH1B1	rs4878802	9	38391218	G	C	25947	0.211766	0.0920755	0.0107293	9.3562e-18	0.211766	0.00283027	73.6399
ALDH1B1	rs77054814	9	38393451	G	A	24163	0.068138	0.197934	0.0180076	4.1942e-28	0.068138	0.00497523	120.807
ALDH1B1	rs77402149	9	38401902	G	A	26279	0.0833239	0.133734	0.0157614	2.1609e-17	0.0833239	0.0027321	71.988
ALDH1B1	rs7846941	9	38394563	A	G	26066	0.281906	-0.0619952	0.00972673	1.844e-10	0.281906	0.00155608	40.6209
ALDH2	rs11611847	12	112647772	C	T	30439	0.0569705	-0.118114	0.0174726	1.3799e-11	0.0569705	0.00149903	45.6946
ALDH2	rs117532831	12	112037450	A	G	27741	0.0891644	-0.111263	0.0148823	7.6503e-14	0.0891644	0.00201078	55.8895
ALDH2	rs117600114	12	112126696	A	C	27776	0.044976	0.402187	0.0203289	4.1055e-87	0.044976	0.0138957	391.378
ALDH2	rs117700897	12	112004796	A	G	23106	0.0477788	-0.136776	0.0217904	3.4517e-10	0.0477788	0.00170226	39.3961
ALDH2	rs138525463	12	111897485	T	C	30545	0.0320573	0.266213	0.0229176	3.4177e-31	0.0320573	0.00439811	134.925
ALDH2	rs138957407	12	112095009	G	A	24845	0.0218007	0.184988	0.0306972	1.6786e-09	0.0218007	0.00145953	36.3122
ALDH2	rs142170016	12	112027067	T	C	22297	0.0653234	0.167694	0.0191315	1.8645e-18	0.0653234	0.00343394	76.8236
ALDH2	rs145488714	12	112059359	A	G	28135	0.102233	0.437776	0.0136681	1e-200	0.102233	0.0351795	1025.79
ALDH2	rs148745582	12	112988684	G	A	26946	0.0188377	0.177858	0.0316664	1.9498e-08	0.0188377	0.00116935	31.5439
ALDH2	rs17696736	12	112486818	G	A	31185	0.591306	-0.162006	0.00809347	3.916e-89	0.408694	0.0126854	400.651
ALDH2	rs2078854	12	111297080	C	A	31559	0.294234	-0.0501606	0.0087301	9.1487e-09	0.294234	0.00104498	33.011
ALDH2	rs232935	12	113115628	T	C	31017	0.458504	0.0647333	0.0080494	8.8528e-16	0.458504	0.00208077	64.6696
ALDH2	rs233715	12	113043946	C	G	30847	0.700062	0.126101	0.00875668	5.1445e-47	0.299938	0.00667788	207.364
ALDH2	rs4766653	12	113224949	A	G	31231	0.133029	0.115644	0.0117638	8.3287e-23	0.133029	0.00308478	96.6325
ALDH2	rs4994424	12	113010232	T	C	29569	0.207051	0.204864	0.0100784	7.4506e-92	0.207051	0.0137811	413.159
ALDH2	rs6489858	12	113207818	G	T	31682	0.463374	-0.0755901	0.00795535	2.059e-21	0.463374	0.0028416	90.2785
ALDH2	rs7301370	12	111714612	T	C	31230	0.0625693	0.218479	0.0164752	3.8966e-40	0.0625693	0.00559949	175.846
ALDH2	rs7304705	12	111438001	G	A	28195	0.0994377	0.0889768	0.0140624	2.4965e-10	0.0994377	0.00141791	40.0319
ALDH2	rs77052307	12	113026031	A	T	31233	0.0800329	-0.113463	0.0147315	1.3374e-14	0.0800329	0.00189575	59.3185
ALDH2	rs7973949	12	111756402	A	T	24521	0.169546	0.0678344	0.0120263	1.6966e-08	0.169546	0.00129579	31.8126
ALDH2	rs9783423	12	111639456	C	G	31231	0.178831	0.0873145	0.0104296	5.6745e-17	0.178831	0.00223912	70.0825
ALDH3A2	rs11204407	17	19552719	G	A	31684	0.303431	-0.179729	0.00858158	2.1372e-97	0.303431	0.013655	438.607
ALDH3A2	rs11654290	17	18914670	A	G	19618	0.132435	0.115682	0.0148709	7.31e-15	0.132435	0.00307515	60.5082
ALDH3A2	rs11655989	17	19622324	A	G	31484	0.355882	0.124524	0.00829383	5.9452e-51	0.355882	0.00710903	225.409
ALDH3A2	rs118025864	17	19551095	G	T	19130	0.0152615	-0.230072	0.04167	3.3631e-08	0.0152615	0.00159102	30.4816
ALDH3A2	rs146855690	17	19745197	A	G	17790	0.0169485	0.232716	0.0410347	1.4197e-08	0.0169485	0.00180464	32.1589
ALDH3A2	rs72840375	17	19484358	C	T	28588	0.172734	-0.0749384	0.0110543	1.2084e-11	0.172734	0.00160495	45.953
ALDH3A2	rs731996	17	18907773	T	G	16281	0.408219	-0.0650646	0.0112635	7.6225e-09	0.408219	0.00204538	33.365
ALDH3A2	rs73984117	17	19665804	A	G	22454	0.0204845	0.19654	0.0332876	3.5436e-09	0.0204845	0.00155013	34.8577
ALDH3A2	rs74811834	17	19885584	G	A	31684	0.12616	0.0846488	0.0119549	1.4353e-12	0.12616	0.00157989	50.1331
ALDH3A2	rs9913823	17	19446267	T	G	31566	0.445774	-0.0526417	0.0080016	4.7362e-11	0.445774	0.00136928	43.2792
ALDH3B1	rs112018934	11	67663181	A	G	25023	0.0644175	-0.176801	0.0181741	2.286e-22	0.0644175	0.00376779	94.6303
ALDH3B1	rs11228144	11	67908805	A	G	27203	0.888173	0.088617	0.013593	7.0683e-11	0.111827	0.00155994	42.4981
ALDH3B1	rs112300475	11	67897749	C	G	24279	0.0228077	-0.171145	0.0303777	1.7608e-08	0.0228077	0.00130563	31.7382
ALDH3B1	rs141151466	11	67866003	A	G	25767	0.0326696	-0.153956	0.024761	5.0417e-10	0.0326696	0.00149811	38.6568
ALDH3B1	rs145506132	11	67735589	A	G	8975	0.0151282	-0.392105	0.061008	1.2998e-10	0.0151282	0.00458143	41.2984
ALDH3B1	rs2286164	11	67793448	G	A	31683	0.773527	-0.211399	0.0094167	1.2971e-111	0.226473	0.0156577	503.944
ALDH3B1	rs2428816	11	67763554	A	G	25199	0.158468	0.0754883	0.0121887	5.8955e-10	0.158468	0.00151985	38.3539
ALDH3B1	rs3819255	11	67837771	T	A	31146	0.356642	-0.104641	0.00834349	4.4198e-36	0.356642	0.00502477	157.282
ALDH3B1	rs406548	11	67697167	G	T	15522	0.633962	-0.0995362	0.0117548	2.5007e-17	0.366038	0.00459813	71.6927
ALDH3B1	rs75652621	11	67818973	A	G	25522	0.0475131	0.123017	0.0207919	3.2866e-09	0.0475131	0.00136973	35.0034
ALDH4A1	rs1009971	1	19222020	G	A	23259	0.0401055	-0.356721	0.0235146	5.5707e-52	0.0401055	0.00979751	230.115
ALDH4A1	rs10916957	1	19437185	T	G	26354	0.145483	-0.0701271	0.0123461	1.3454e-08	0.145483	0.00122274	32.2611
ALDH5A1	rs112327531	6	24170062	C	T	26066	0.0278453	0.322727	0.0265446	5.2144e-34	0.0278453	0.0056388	147.803
ALDH5A1	rs112939612	6	24456074	C	A	26941	0.0291777	0.196069	0.0255687	1.7443e-14	0.0291777	0.0021779	58.7985
ALDH5A1	rs114089484	6	25121497	C	T	28064	0.0315368	0.141642	0.0241376	4.4108e-09	0.0315368	0.0012255	34.4321
ALDH5A1	rs114358573	6	24551255	A	G	25358	0.0178475	-0.401523	0.0334441	3.3045e-33	0.0178475	0.00565204	144.128
ALDH5A1	rs116478188	6	24498036	A	G	28230	0.0198661	0.172761	0.0301424	9.9605e-09	0.0198661	0.00116231	32.8478
ALDH5A1	rs11753038	6	24453197	T	C	25213	0.0374665	0.196927	0.0234172	4.1211e-17	0.0374665	0.00279704	70.7141
ALDH5A1	rs12211069	6	24325883	T	C	30394	0.165706	-0.0828908	0.0108981	2.8271e-14	0.165706	0.00189976	57.8474
ALDH5A1	rs12523750	6	24399680	A	G	31684	0.273479	-0.269202	0.00878282	1e-200	0.273479	0.0287978	939.424
ALDH5A1	rs13199423	6	24577310	G	A	27233	0.0463038	0.147819	0.0203706	3.9753e-13	0.0463038	0.00192983	52.6529
ALDH5A1	rs138320800	6	24457462	A	C	15770	0.0139317	-0.430739	0.0479185	2.4949e-19	0.0139317	0.00509767	80.7919
ALDH5A1	rs138680283	6	24286291	C	T	18797	0.0268911	-0.353644	0.0317782	9.1054e-29	0.0268911	0.00654535	123.83
ALDH5A1	rs141014144	6	24246903	T	C	30547	0.054766	-0.163154	0.0177573	4.0021e-20	0.054766	0.00275597	84.4138
ALDH5A1	rs143486823	6	24468686	A	G	5347	0.0147059	-0.478276	0.0800677	2.3207e-09	0.0147059	0.00662895	35.6682
ALDH5A1	rs148716963	6	24549727	C	T	15969	0.0151001	-0.550731	0.0456765	1.7772e-33	0.0151001	0.00902151	145.358
ALDH5A1	rs16889516	6	24608559	G	A	31569	0.818997	-0.0657564	0.0103298	1.9427e-10	0.181003	0.00128196	40.5196
ALDH5A1	rs17373803	6	24481175	T	C	16236	0.0163964	-0.54536	0.0434879	4.4759e-36	0.0163964	0.00959322	157.245
ALDH5A1	rs17376929	6	24567223	A	G	28529	0.0537435	0.11831	0.0185509	1.8012e-10	0.0537435	0.00142367	40.6709
ALDH5A1	rs17588579	6	24001619	A	G	30547	0.0683888	0.102451	0.0160177	1.595e-10	0.0683888	0.00133746	40.9074
ALDH5A1	rs189747503	6	24769837	T	C	25816	0.0530592	0.158421	0.0196088	6.53e-16	0.0530592	0.00252197	65.2668
ALDH5A1	rs2487515	6	24434939	G	A	31468	0.192741	0.0817219	0.010095	5.717e-16	0.192741	0.00207823	65.5297
ALDH5A1	rs2747674	6	24917961	A	G	31228	0.370914	0.0496683	0.00827887	1.9829e-09	0.370914	0.00115125	35.9905
ALDH5A1	rs2760180	6	24549540	A	C	24502	0.0203325	0.521055	0.0318337	3.2474e-60	0.0203325	0.010816	267.89
ALDH5A1	rs2793429	6	24457574	A	T	26456	0.0555166	0.123595	0.01897	7.2593e-11	0.0555166	0.00160195	42.4459
ALDH5A1	rs34505453	6	24555508	C	T	31559	0.462638	0.159294	0.00793254	1.0819e-89	0.462638	0.0126165	403.225
ALDH5A1	rs57470320	6	24396432	A	G	30825	0.0361748	-0.169972	0.0215473	3.0609e-15	0.0361748	0.0020146	62.2212
ALDH5A1	rs60555264	6	24699652	A	C	30902	0.0487668	0.17791	0.0186487	1.4283e-21	0.0487668	0.00293658	91.0076
ALDH5A1	rs60953408	6	24308803	T	C	31568	0.0720756	0.098879	0.015379	1.2811e-10	0.0720756	0.00130779	41.3359
ALDH5A1	rs62400830	6	24774027	A	C	30163	0.056541	0.208467	0.0175871	2.0713e-32	0.056541	0.00463653	140.494
ALDH5A1	rs6938792	6	24203535	A	C	31564	0.15329	0.0860833	0.0110369	6.2202e-15	0.15329	0.00192361	60.8299
ALDH5A1	rs72830600	6	24726264	C	T	31568	0.141622	-0.0896097	0.0114033	3.8969e-15	0.141622	0.00195232	61.7474
ALDH5A1	rs72830837	6	24247922	G	A	29471	0.0702164	0.0951575	0.0161109	3.5009e-09	0.0702164	0.00118233	34.8832
ALDH5A1	rs72833097	6	24458229	C	A	26244	0.0556946	0.179227	0.0190008	4.0081e-21	0.0556946	0.0033788	88.9672
ALDH5A1	rs73394032	6	24235420	T	G	31684	0.0835807	0.0853097	0.0143457	2.7377e-09	0.0835807	0.00111488	35.361
ALDH5A1	rs760904	6	24476553	G	A	31684	0.215228	-0.240384	0.00957113	3.3595e-139	0.215228	0.0195201	630.749
ALDH5A1	rs7763790	6	24615063	A	G	31684	0.185708	0.0631458	0.0102093	6.2102e-10	0.185708	0.00120595	38.253
ALDH5A1	rs793715	6	24445131	T	C	31355	0.0497146	-0.178804	0.0183445	1.8963e-22	0.0497146	0.00302079	94.9979
ALDH5A1	rs9379679	6	24651604	T	C	28263	0.0420476	0.270833	0.0208952	2.0252e-38	0.0420476	0.00590906	167.989
ALDH5A1	rs9460955	6	24025348	G	A	31349	0.275653	0.0705998	0.00892865	2.6367e-15	0.275653	0.00199042	62.5182
ALDH5A1	rs9467170	6	24452754	A	G	31568	0.704167	-0.106725	0.00869896	1.3321e-34	0.295833	0.00474552	150.511
ALDH6A1	rs12895218	14	74672385	T	C	31526	0.472934	-0.0503468	0.00797156	2.6842e-10	0.472934	0.00126368	39.8868
ALDH6A1	rs7148979	14	74547318	A	T	30946	0.12431	0.107365	0.0121677	1.1084e-18	0.12431	0.00250966	77.8544
ALDH7A1	rs112498647	5	125898117	A	G	13100	0.0152026	0.392786	0.0503746	6.3296e-15	0.0152026	0.00461962	60.7886
ALDH7A1	rs13154789	5	125925850	A	G	10330	0.419715	-0.156282	0.0140132	6.9544e-29	0.419715	0.0118972	124.354
ALDH7A1	rs144272515	5	125930950	T	C	10333	0.0397541	-0.57242	0.0351551	1.3075e-59	0.0397541	0.0250163	265.075
ALDH7A1	rs144282930	5	125910033	T	C	10332	0.107606	-0.183535	0.0223763	2.3603e-16	0.107606	0.0064693	67.2631
ALDH7A1	rs148217955	5	125789825	T	C	13429	0.025748	-0.21756	0.0384804	1.5676e-08	0.025748	0.00237468	31.9607
ALDH7A1	rs2175359	5	126086748	G	A	14263	0.639257	-0.0786762	0.0123118	1.6545e-10	0.360743	0.00285489	40.8302
ALDH7A1	rs34639628	5	126451362	G	A	14263	0.914965	-0.138529	0.0211948	6.3186e-11	0.0850345	0.00298617	42.7133
ALDH7A1	rs4626334	5	125897227	C	T	14263	0.770148	0.113162	0.0140405	7.6545e-16	0.229852	0.00453371	64.9497
ALDH7A1	rs4836272	5	125883341	T	C	11496	0.655566	0.0913011	0.0138526	4.3746e-11	0.344434	0.00376448	43.4324
ALDH7A1	rs76226389	5	126195566	T	C	14257	0.0555449	0.147151	0.0258264	1.2151e-08	0.0555449	0.00227187	32.4592
ALDH7A1	rs77388739	5	126033906	T	C	14263	0.0285731	0.348645	0.0354181	7.3049e-23	0.0285731	0.00674785	96.8848
ALDH7A1	rs900641	5	125931022	G	T	14258	0.890255	0.476745	0.0185201	3.9619e-146	0.109744	0.044412	662.563
ALDH7A1	rs907195	5	126055067	C	T	14263	0.267481	-0.0737497	0.0133617	3.3977e-08	0.267481	0.00213139	30.4606
ALDH8A1	rs112529964	6	135284472	T	C	12893	0.0158165	0.284008	0.0498504	1.2179e-08	0.0158165	0.00251118	32.4531
ALDH8A1	rs117130183	6	135161585	A	G	11839	0.0139021	-0.311718	0.0554303	1.8702e-08	0.0139021	0.00266413	31.6195
ALDH8A1	rs117206061	6	135332566	A	G	26293	0.0345572	-0.252321	0.0238236	3.2667e-26	0.0345572	0.00424816	112.165
ALDH8A1	rs117966977	6	135358904	C	T	27266	0.0331157	-0.22223	0.0238936	1.3939e-20	0.0331157	0.00316259	86.4985
ALDH8A1	rs12528664	6	135136078	A	G	30113	0.186472	-0.161408	0.0104206	4.0909e-54	0.186472	0.00790429	239.902
ALDH8A1	rs149244084	6	135166302	T	C	28975	0.0210013	0.167817	0.028954	6.7915e-09	0.0210013	0.00115806	33.5913
ALDH8A1	rs17705152	6	135029427	A	G	30779	0.117314	0.0791933	0.0125169	2.503e-10	0.117314	0.00129886	40.0271
ALDH8A1	rs17720864	6	135508853	T	C	28461	0.029335	-0.165276	0.0248196	2.7532e-11	0.029335	0.00155562	44.3405
ALDH8A1	rs2474924	6	134907563	A	T	30686	0.330814	0.0514804	0.00857422	1.9251e-09	0.330814	0.0011734	36.0469
ALDH8A1	rs34117575	6	135506442	A	G	30447	0.0604335	-0.120672	0.0169922	1.2332e-12	0.0604335	0.00165367	50.4294
ALDH8A1	rs35381216	6	135195332	C	T	27376	0.0684928	-0.213805	0.01687	8.2613e-37	0.0684928	0.00583306	160.611
ALDH8A1	rs41294862	6	135419254	C	T	30444	0.0651426	-0.148501	0.0164	1.3657e-19	0.0651426	0.00268595	81.9858
ALDH8A1	rs4896134	6	135566943	A	G	30894	0.361978	-0.051993	0.008366	5.1325e-10	0.361978	0.00124864	38.6212
ALDH8A1	rs5012874	6	135267925	T	C	25034	0.311018	-0.120614	0.00962421	4.9637e-36	0.311018	0.00623479	157.049
ALDH8A1	rs56110897	6	135525619	G	T	24041	0.0203652	0.201832	0.0322611	3.9447e-10	0.0203652	0.00162541	39.1368
ALDH8A1	rs56252100	6	135399052	T	C	18979	0.0168788	-0.23975	0.039807	1.7121e-09	0.0168788	0.00190763	36.2703
ALDH8A1	rs62429512	6	135158857	T	C	27709	0.037762	-0.209453	0.0222491	4.767e-21	0.037762	0.00318816	88.617
ALDH8A1	rs62430454	6	135108517	T	C	27153	0.0200726	-0.169069	0.0305797	3.2206e-08	0.0200726	0.00112449	30.5654
ALDH8A1	rs6569987	6	135323377	A	G	30780	0.864762	0.214179	0.0117222	1.4085e-74	0.135238	0.0107295	333.815
ALDH8A1	rs72974176	6	135441748	T	C	27957	0.0401335	-0.158273	0.0215259	1.941e-13	0.0401335	0.00193003	54.0583
ALDH8A1	rs76200612	6	135414594	A	C	28679	0.198315	0.158696	0.0104298	2.7865e-52	0.198315	0.00800797	231.498
ALDH8A1	rs7757388	6	135522682	G	A	30451	0.105045	0.162297	0.0131831	7.9234e-35	0.105045	0.00495255	151.551
ALDH8A1	rs9373116	6	135224369	C	G	30438	0.471149	-0.264076	0.0079772	1e-200	0.471149	0.0347521	1095.8
ALDH8A1	rs9389229	6	135140172	T	C	29828	0.786783	0.0952274	0.00998097	1.4173e-21	0.213217	0.0030425	91.0227
ALDH8A1	rs9389245	6	135265649	G	A	30511	0.0702002	-0.22135	0.0157943	1.2691e-44	0.0702002	0.00639614	196.396
ALDH8A1	rs9399139	6	135446841	T	C	30442	0.452382	-0.172836	0.008082	1.8271e-101	0.452382	0.0148007	457.301
ALDH8A1	rs9402657	6	135170507	T	C	30113	0.362121	0.0837405	0.00846462	4.4734e-23	0.362121	0.00323961	97.8649
ALDH8A1	rs9483738	6	135013954	T	C	30566	0.54882	0.0624153	0.00812001	1.5133e-14	0.45118	0.00192926	59.08
ALDH8A1	rs9483751	6	135128858	A	G	30511	0.395138	-0.0529858	0.0082749	1.5215e-10	0.395138	0.00134201	40.9983
ALDH9A1	rs10800135	1	165675486	C	G	30818	0.197248	-0.346751	0.00992786	1e-200	0.197248	0.0380766	1219.82
ALDH9A1	rs10918252	1	165664999	T	C	30606	0.0580289	-0.497902	0.017052	1.9851e-187	0.0580289	0.0271019	852.532
ALDH9A1	rs10918350	1	166068834	A	G	29328	0.12005	-0.0711539	0.012697	2.0922e-08	0.12005	0.00106967	31.4027
ALDH9A1	rs112376933	1	165742358	C	T	20523	0.0175032	-0.214813	0.0376093	1.1179e-08	0.0175032	0.00158708	32.6203
ALDH9A1	rs114763603	1	165622729	G	A	22858	0.0201273	-0.225168	0.03327	1.3057e-11	0.0201273	0.00199986	45.8005
ALDH9A1	rs115791054	1	165731968	T	C	22016	0.0253822	0.296466	0.0302334	1.063e-22	0.0253822	0.00434854	96.1469
ALDH9A1	rs11587760	1	165649531	A	C	30153	0.116583	-0.407863	0.0124695	1e-200	0.116583	0.0342659	1069.81
ALDH9A1	rs11590711	1	165813862	G	A	30814	0.444031	-0.0941418	0.00808959	2.66e-31	0.444031	0.00437582	135.42
ALDH9A1	rs117895696	1	165674633	A	G	22593	0.0173263	0.283589	0.0360035	3.3641e-15	0.0173263	0.00273857	62.0369
ALDH9A1	rs12041574	1	165810163	G	A	26501	0.0432695	0.135339	0.0213324	2.2358e-10	0.0432695	0.00151651	40.2471
ALDH9A1	rs12063408	1	165761752	C	T	23606	0.0208247	0.21033	0.0322005	6.4984e-11	0.0208247	0.00180415	42.6621
ALDH9A1	rs138453198	1	165664315	A	G	24033	0.0299893	-0.343473	0.026651	5.259e-38	0.0299893	0.0068637	166.082
ALDH9A1	rs138594097	1	165880684	T	C	10996	0.0179225	-0.28241	0.0507557	2.6336e-08	0.0179225	0.00280759	30.9536
ALDH9A1	rs139194917	1	165746090	A	G	24501	0.0155886	0.226475	0.0364384	5.1259e-10	0.0155886	0.00157419	38.6268
ALDH9A1	rs141456574	1	165664865	C	T	27747	0.0224371	0.235432	0.0286281	1.9715e-16	0.0224371	0.00243149	67.626
ALDH9A1	rs142657651	1	165548179	A	G	12369	0.0164118	0.307831	0.0499652	7.2378e-10	0.0164118	0.00305931	37.9506
ALDH9A1	rs150951550	1	165462756	A	C	27517	0.0256781	-0.20947	0.02692	7.184e-15	0.0256781	0.00219552	60.5427
ALDH9A1	rs1572542	1	165550009	A	G	30935	0.401481	0.148863	0.00815762	2.1384e-74	0.401481	0.0106499	332.979
ALDH9A1	rs16849624	1	165679564	T	A	30813	0.173689	0.243017	0.0105426	1.444e-117	0.173689	0.016952	531.314
ALDH9A1	rs17405997	1	165470309	T	C	26320	0.0699509	0.160136	0.0170595	6.1851e-21	0.0699509	0.00333662	88.1072
ALDH9A1	rs2010538	1	165441590	G	A	30815	0.344294	-0.0586972	0.00847123	4.2383e-12	0.344294	0.00155562	48.0079
ALDH9A1	rs4074362	1	166054898	C	A	28965	0.0313121	0.177696	0.0238333	8.946e-14	0.0313121	0.0019155	55.5851
ALDH9A1	rs4147598	1	165602524	G	A	30929	0.104763	0.144227	0.0131033	3.5437e-28	0.104763	0.00390181	121.144
ALDH9A1	rs4147601	1	165621695	G	T	29328	0.143268	0.0680517	0.0117787	7.5864e-09	0.143268	0.00113685	33.3772
ALDH9A1	rs4147602	1	165621778	T	C	30935	0.363975	-0.270933	0.00821257	1e-200	0.363975	0.033986	1088.28
ALDH9A1	rs4578194	1	165650616	T	C	30935	0.69251	0.325622	0.0085133	1e-200	0.30749	0.0451558	1462.86
ALDH9A1	rs56108418	1	165795771	T	C	30606	0.672869	0.224032	0.0085193	2.0863e-152	0.327131	0.0220954	691.487
ALDH9A1	rs61800425	1	165689342	A	G	30818	0.273215	0.0659712	0.00903134	2.7809e-13	0.273215	0.00172842	53.3552
ALDH9A1	rs6662032	1	165741646	A	G	30820	0.0979467	-0.113907	0.013535	3.9022e-17	0.0979467	0.00229272	70.8194
ALDH9A1	rs6665765	1	165508820	T	C	28246	0.0736413	0.112101	0.0160947	3.284e-12	0.0736413	0.00171456	48.5092
ALDH9A1	rs72699961	1	165799140	G	A	30153	0.138034	-0.112596	0.0117876	1.2697e-21	0.138034	0.00301686	91.2366
ALDH9A1	rs7556417	1	165794577	T	C	30921	0.172984	-0.19234	0.0105752	6.4242e-74	0.172984	0.010585	330.778
ALDH9A1	rs75865921	1	165568306	T	A	30491	0.0520543	0.425801	0.0180659	7.9793e-123	0.0520543	0.017893	555.48
ALDH9A1	rs9333468	1	165619424	G	T	29986	0.136652	-0.187302	0.0118391	2.2434e-56	0.136652	0.00827785	250.275
ALDH9A1	rs9333471	1	165619712	C	T	30935	0.285148	0.246969	0.00879324	1.4524e-173	0.285148	0.0248657	788.784
ALOX12	rs112316101	17	6958925	G	A	31566	0.196538	-0.0577235	0.0100101	8.0887e-09	0.196538	0.00105232	33.2504
ALOX12	rs11571326	17	6898897	A	G	31354	0.0925644	0.172081	0.0137444	5.8035e-36	0.0925644	0.00497458	156.743
ALOX12	rs11571364	17	6911691	A	G	23159	0.0416667	-0.127126	0.0232376	4.4801e-08	0.0416667	0.00129064	29.926
ALOX12	rs2089454	17	6819121	C	T	31683	0.64614	0.108715	0.00828545	2.4962e-39	0.35386	0.00540465	172.155
ALOX12	rs434844	17	6910988	G	C	31561	0.384618	0.115695	0.00815534	1.1122e-45	0.384618	0.00633626	201.241
ALOX15	rs11078528	17	4542717	A	G	31139	0.287236	0.163112	0.00880768	1.4457e-76	0.287236	0.010894	342.942
ALOX15	rs11568110	17	4539673	T	C	23530	0.0247737	-0.437341	0.0295196	1.1649e-49	0.0247737	0.00924201	219.474
ALOX15	rs11657040	17	4658412	C	A	17095	0.561877	-0.122822	0.0108596	1.1709e-29	0.438123	0.00742709	127.901
ALOX15	rs11657711	17	4463962	T	C	30327	0.0640855	0.118317	0.0165656	9.1849e-13	0.0640855	0.00167926	51.0091
ALOX15	rs117317198	17	4523900	A	G	27707	0.0278823	0.152589	0.0257865	3.2707e-09	0.0278823	0.00126219	35.0131
ALOX15	rs12150045	17	4532939	T	C	30688	0.79473	0.12131	0.00996973	4.6248e-34	0.20527	0.00480137	148.046
ALOX15	rs12449695	17	4495740	A	G	23332	0.304423	0.0916181	0.0100421	7.2938e-20	0.304423	0.0035548	83.2293
ALOX15	rs139244790	17	4620216	A	G	23609	0.0260294	0.158757	0.0288844	3.8806e-08	0.0260294	0.00127793	30.2068
ALOX15	rs146174946	17	4588600	A	C	25325	0.0224052	-0.323831	0.0299541	3.0532e-27	0.0224052	0.00459383	116.866
ALOX15	rs17765093	17	4650092	T	C	31024	0.253411	-0.13618	0.00919715	1.32e-49	0.253411	0.00701724	219.227
ALOX15	rs188900185	17	4627837	T	C	17760	0.0217071	-0.34974	0.0363159	5.9382e-22	0.0217071	0.00519508	92.7361
ALOX15	rs1986349	17	4628585	A	G	31140	0.546311	-0.11234	0.0080235	1.5283e-44	0.453689	0.00625603	196.027
ALOX15	rs2255888	17	4545581	C	T	31340	0.237679	-0.447548	0.00903667	1e-200	0.237679	0.0725836	2452.65
ALOX15	rs2304973	17	4642222	A	G	31141	0.0809171	0.104357	0.0146815	1.1774e-12	0.0809171	0.00161983	50.5218
ALOX15	rs28539426	17	4615519	C	A	29620	0.0554546	0.11016	0.0179406	8.2418e-10	0.0554546	0.00127128	37.7007
ALOX15	rs34183984	17	4626224	T	C	24474	0.0746189	0.101951	0.0171884	3.0036e-09	0.0746189	0.00143544	35.1786
ALOX15	rs34994526	17	4518502	G	A	29863	0.705743	0.0971744	0.00896145	2.1389e-27	0.294256	0.00392199	117.576
ALOX15	rs4239052	17	4664810	C	T	31340	0.110182	0.100909	0.0127437	2.4097e-15	0.110182	0.00199663	62.6955
ALOX15	rs4790204	17	4476892	C	G	31348	0.206158	0.0747902	0.00986314	3.3818e-14	0.206158	0.00183085	57.4952
ALOX15	rs55670980	17	4497969	T	C	22087	0.0603158	-0.234831	0.0199227	4.544e-32	0.0603158	0.00625106	138.923
ALOX15	rs55898740	17	4660227	A	G	31341	0.239218	-0.0737387	0.00935344	3.1757e-15	0.239218	0.00197914	62.1472
ALOX15	rs56376949	17	4582795	T	G	17490	0.0174598	-0.500393	0.0406464	7.9038e-35	0.0174598	0.00859098	151.541
ALOX15	rs58209386	17	4647044	T	C	26697	0.104026	0.0896377	0.0141648	2.4804e-10	0.104026	0.00149778	40.0431
ALOX15	rs7221871	17	4640565	A	G	31470	0.650269	0.0893449	0.00834321	9.2754e-27	0.349731	0.00363076	114.669
ALOX15	rs75395856	17	4561104	A	G	8247	0.0256936	-0.47129	0.0489383	5.9497e-22	0.0256936	0.0111206	92.7202
ALOX15	rs76960659	17	4566769	A	G	24940	0.033916	0.174236	0.0247112	1.7789e-12	0.033916	0.00198943	49.7112
ALOX15	rs79962533	17	4557860	T	C	29737	0.167431	0.13631	0.0109542	1.5152e-35	0.167431	0.00518011	154.833
ALOX15	rs8076142	17	4512515	C	T	27184	0.179143	-0.182794	0.0111289	1.2585e-60	0.179143	0.00982696	269.767
ALOX15	rs9674812	17	4587875	T	A	5588	0.042885	0.267046	0.0465529	9.6824e-09	0.042885	0.00585427	32.8945
ALOX15	rs9904177	17	4755424	G	A	31470	0.269458	-0.0507302	0.00897942	1.6063e-08	0.269458	0.00101321	31.916
ALOX15B	rs11078709	17	7750232	C	T	30873	0.793403	-0.0872942	0.00992758	1.4536e-18	0.206597	0.00249815	77.3136
ALOX15B	rs12103519	17	7919931	C	T	28498	0.118881	-0.0734797	0.0129347	1.3407e-08	0.118881	0.00113113	32.2692
ALOX15B	rs12103521	17	7920216	A	G	31470	0.350821	0.131798	0.0083193	1.5865e-56	0.350821	0.00791216	250.966
ALOX15B	rs12943817	17	7974834	T	C	31470	0.766545	0.0647039	0.00941544	6.3308e-12	0.233455	0.00149841	47.2228
ALOX15B	rs12945025	17	7888669	T	C	24725	0.03383	0.193518	0.0248431	6.7328e-15	0.03383	0.0024481	60.673
[truncated: 38,378 more rows]

## Sheet: Table S4
Table S4: The result of MR analysis and sensitivity analysis for alcohol dependence
[truncated: 2,209 more rows]

## Sheet: Table S5
Table S5: The results of colocalization analysis of alcohol dependence
[truncated: 12 more rows]

[truncated: 17 more sheets: Table S6, Table S7, Table S8, Table S9, Table S10, Table S11, Table S12, Table S13, Table S14, Table S15, Table S16, Table S17, Table S18, Table S19, Table S20, Table S21, Table S22]
